# Supplementary material for: Alterations in Growth Habit to Channel End-of-Season Perennial Reserves towards Increased Yield and Reduced Regrowth after Defoliation in Upland Cotton (Gossypium hirsutum L.)
Source: Int J Mol Sci. 2023 Sep 16;24(18):14174. doi: 10.3390/ijms241814174 (PMC10532291; doi:10.3390/ijms241814174)
Supplement: Supplementary file 1 [file ijms-24-14174-s001.zip]

Archive with 7 entries (7 files):
- Supplemenraty Excel Table S4.xlsx
- Supplemental Figures.pdf
- Supplementary Excel Table S1.xlsx
- Supplementary Excel Table S2.xlsx
- Supplementary Excel Table S3.xlsx
- Supplementary Excel Table S5.xlsx
- Supplementary Tables.pdf
