# Supplementary material for: Alterations in Growth Habit to Channel End-of-Season Perennial Reserves towards Increased Yield and Reduced Regrowth after Defoliation in Upland Cotton (Gossypium hirsutum L.)
Source: Int J Mol Sci. 2023 Sep 16;24(18):14174. doi: 10.3390/ijms241814174 (PMC10532291; doi:10.3390/ijms241814174)
Supplement: Supplementary file 1 [file ijms-24-14174-s001.zip › Supplemenraty Excel Table S4.xlsx]

## Sheet: Heatmap
	Table S4. Heatmap showing the gene expression (number of hits) in different tissues. The columns in the heat map represent tissues of expression, and the rows represent the genes.
	Gene	S	0-10DPAF	CB	SAMBF	5-10DPAF	IO	MYSFR	CO	L	A	R	3WoS	CLF	5-25DPAF	F/O	IF
	Gohir.LOC107957281_SOC1	0	0	0	2	0	0	0	0	0	0	0	0	0	0	0	0				Numericals	Number of hits
	Gohir.D06G132850_SOC1	0	6	0	0	4	0	3	5	3	5	8	1	0	0	0	0
	Gohir.D08G106300_SOC1	0	2	0	0	2	0	2	1	2	4	0	0	0	0	0	0
	Gohir.D12G105900_SOC1	0	3	0	0	2	0	2	1	2	4	0	0	0	0	0	0				S	Stem
	Gohir.A11G083700_SOC1	0	0	0	2	0	0	0	0	0	0	0	0	0	0	0	0				0-10DPAF	0-10 DPA Fiber
	Gohir.A12G102700_SOC1	0	1	0	0	0	0	0	0	0	1	0	0	0	0	0	0				CB	Cotton bolls
	Gohir.D02G198000_SOC1	0	13	0	4	4	0	6	1	5	5	8	1	2	0	0	0				SAMBF	Shoot, AM, buds and Flower
	Gohir.D11G008200_SOC1	0	2	0	0	0	1	0	0	0	1	0	0	0	0	0	0				5-10DPAF	5-10 DPA Fiber
	Gohir.D11G087800_SOC1	0	0	0	2	0	0	0	0	0	1	0	0	0	1	0	0				IO	Immature ovule
	Gohir.D12G081801_SOC1	0	0	0	0	2	0	3	1	4	5	4	0	0	0	0	0				MYSFR	Meristematic region, very young fiber, shoot, root
	Gohir.D12G105900_SOC1	0	3	0	0	2	0	2	1	2	4	0	0	0	0	0	0				CO	Cotton ovules
	Gohir.D13G084201_SOC1	0	0	0	0	1	0	2	1	2	4	0	0	0	0	0	0				L	Leaves
	Gohir.D13G087200_SOC1	0	4	0	0	5	0	2	1	2	4	0	0	0	0	0	0				A	Anther
	Gohir.D07G071700_FUL	4	8	1	3	3	0	0	0	0	0	0	0	0	0	0	0				R	Root
	Gohir.D07G084400_FUL	0	0	0	1	0	0	0	0	0	0	0	0	0	0	0	0				3WoS	3 weeks old seedling
	Gohir.A07G067100_FUL	4	8	1	4	4	4	0	0	0	0	0	0	0	0	0	0				CLF	Cotton lint fiber
	Gohir.A03G071300_FUL	0	3	1	1	0	0	2	4	1	0	0	0	0	0	0	0				5-25DPAF	5-25 DPA Fiber
	Gohir.A07G079100_FUL	0	0	0	1	0	0	0	0	0	0	0	0	0	0	0	0				F/O	Fiber/Ovule
	Gohir.D03G097900_FUL	0	4	1	1	0	0	2	3	0	0	0	0	0	0	0	0				IF	Immature fiber
	Gohir.A13G085500_AP1	0	2	0	2	1	0	0	0	0	0	0	0	0	0	0	0
	Gohir.A03G106100_AP1	0	2	0	2	1	0	0	0	0	0	0	0	0	0	0	0
	Gohir.A08G097662_AP1	1	10	0	3	8	0	10	7	0	0	1	0	0	0	1	1
	Gohir.D02G130400_AP1	0	2	0	2	1	0	0	0	0	0	0	0	0	0	0	0
	Gohir.D13G084400_AP1	0	2	0	2	1	0	0	0	0	0	0	0	0	0	0	0
	Gohir.D08LOC107909115_FT	0	1	0	0	0	0	0	0	0	0	0	0	0	0	0	0
	Gohir.A08G227700_FT	0	1	0	0	0	0	0	0	0	0	0	0	0	0	0	0
