# Supplementary material for: Alterations in Growth Habit to Channel End-of-Season Perennial Reserves towards Increased Yield and Reduced Regrowth after Defoliation in Upland Cotton (Gossypium hirsutum L.)
Source: Int J Mol Sci. 2023 Sep 16;24(18):14174. doi: 10.3390/ijms241814174 (PMC10532291; doi:10.3390/ijms241814174)
Supplement: Supplementary file 1 [file ijms-24-14174-s001.zip › Supplementary Excel Table S1.xlsx]

## Sheet: Sheet1
Table S1. Genome-wide association of expression trait associated SNP markers.
SNP	SNP_Type	CHR	POS	Kbp	Count	AP1_S1	AP1_S2	AP1_S3	FT1_S1	FT1_S2	FT1_S3	FUL1_S1	FUL1_S2	FUL1_S3	LFY_S1	LFY_S2	LFY_S3	SOC1_S1	SOC1_S2	SOC1_S3
i02347Gh	CDS	A01	4512793	4512.79	1								2018
i41324Gh	NotInGene	A01	4677062	4677.06	1					2018
i00511Gh	CDS	A01	116604112	116604	1								2017
i22085Gh	NotInGene	A01	117003926	117004	1		2017
i18496Gh	CDS	A01	117051214	117051	3		2017		2017							2017
i14751Gh	CDS	A01	117051652	117052	1		2017
i37093Gh	NotInGene	A01	117092490	117092	1		2017
i48085Gh	NotInGene	A01	117148925	117149	1		2017
i40136Gh	NotInGene	A01	117182980	117183	1		2017
i02927Gh	CDS	A01	117195916	117196	3		2017		2017							2017
i14752Gh	CDS	A01	117254553	117255	2		2017		2017
i50142Gb	CDS	A01	117254589	117255	1		2017
i50141Gb	CDS	A01	117254654	117255	1		2017
i02935Gh	CDS	A01	117364528	117365	1				2017
i34975Gh	NotInGene	A02	8084636	8084.64	1		2017
i01016Gh	CDS	A02	8109542	8109.54	1		2017
i24394Gh	five_prime_UTR	A02	8175843	8175.84	1		2017
i30101Gh	NotInGene	A02	9938534	9938.53	5		2017			2017			2017			2017			2017
i32144Gh	mRNA	A02	47861352	47861.4	1						2018
i29010Gh	NotInGene	A02	90307512	90307.5	2				2019						2019
i38985Gh	NotInGene	A02	98391076	98391.1	1				2019
i38986Gh	NotInGene	A02	98436085	98436.1	2				2019						2019
i22764Gh	NotInGene	A02	98438591	98438.6	2				2019						2019
i32757Gh	NotInGene	A02	98441301	98441.3	2				2019						2019
i24973Gh	NotInGene	A02	98452472	98452.5	2				2019						2019
i47732Gh	NotInGene	A02	98453812	98453.8	2				2019						2019
i31791Gh	NotInGene	A02	98567397	98567.4	1				2019
i03211Gh	CDS	A02	104341765	104342	1													2017
i44020Gh	NotInGene	A03	4895268	4895.27	3						2017			2017						2017
i03457Gh	NotInGene	A03	7013538	7013.54	3						2017			2017						2017
i29922Gh	NotInGene	A03	7057859	7057.86	1															2017
i30334Gh	NotInGene	A03	7121636	7121.64	3						2017			2017						2017
i39898Gh	NotInGene	A03	7122765	7122.77	1															2017
i26736Gh	NotInGene	A03	7123484	7123.48	1															2017
i36090Gh	NotInGene	A03	7137539	7137.54	2						2017									2017
i25691Gh	NotInGene	A03	7242116	7242.12	2						2017									2017
i44545Gh	NotInGene	A03	7256265	7256.27	2						2017									2017
i29741Gh	NotInGene	A03	7258322	7258.32	2						2017									2017
i39897Gh	NotInGene	A03	7282733	7282.73	2						2017									2017
i29315Gh	NotInGene	A03	7326803	7326.8	2						2017									2017
i37286Gh	NotInGene	A03	7391227	7391.23	1															2017
i03444Gh	NotInGene	A03	8241721	8241.72	3						2017			2017						2017
i22867Gh	mRNA	A03	8596800	8596.8	1						2017
i14899Gh	CDS	A03	8841413	8841.41	1															2017
i39378Gh	five_prime_UTR	A03	8987094	8987.09	2						2017			2017
i29727Gh	NotInGene	A03	9014955	9014.95	2						2017			2017
i37545Gh	NotInGene	A03	14033597	14033.6	1					2018
i05698Gh	CDS	A03	111965357	111965	2	2017									2017
i00629Gh	CDS	A03	112595843	112596	2					2018									2018
i21623Gh	NotInGene	A04	7647015	7647.02	1		2019
i36806Gh	NotInGene	A04	21155927	21155.9	1											2017
i46565Gh	NotInGene	A04	38928367	38928.4	1														2019
i28424Gh	NotInGene	A04	39892227	39892.2	1														2019
i34185Gh	NotInGene	A04	40298912	40298.9	1														2019
i12799Gh	CDS	A04	84080428	84080.4	1														2018
i25348Gh	NotInGene	A04	87526177	87526.2	2						2018						2018
i08889Gh	three_prime_UTR	A05	3169566	3169.57	1														2018
i27370Gh	NotInGene	A05	4920137	4920.14	1		2019
i08973Gh	CDS	A05	5078636	5078.64	1		2019
i25813Gh	mRNA	A05	5096692	5096.69	1		2019
i08976Gh	three_prime_UTR	A05	5161252	5161.25	1		2019
i08977Gh	three_prime_UTR	A05	5161401	5161.4	1		2019
i29159Gh	NotInGene	A05	5171853	5171.85	1		2019
i34179Gh	NotInGene	A05	5184098	5184.1	1		2019
i48211Gh	NotInGene	A05	5237975	5237.98	1		2019
i08988Gh	three_prime_UTR	A05	5276662	5276.66	1		2019
i19550Gh	five_prime_UTR	A05	8303433	8303.43	1			2018
i09896Gh	three_prime_UTR	A05	31296957	31297	1															2019
i44054Gh	NotInGene	A05	31451694	31451.7	1															2019
i61094Gt	NotInGene	A05	37693564	37693.6	3						2017			2017						2017
i39970Gh	NotInGene	A05	87881626	87881.6	1								2018
i35980Gh	NotInGene	A05	87967155	87967.2	1								2018
i43836Gh	NotInGene	A05	88844047	88844	1								2018
i00436Gh	mRNA	A05	102435666	102436	3		2018			2018						2018***
i49106Gh	NotInGene	A05	102438770	102439	2		2018									2018***
i40717Gh	mRNA	A05	109891888	109892	2	2019			2019
i23622Gh	NotInGene	A06	1522090	1522.09	4	2018			2018			2018						2018
i38524Gh	CDS	A06	1701381	1701.38	2								2017						2017
i28382Gh	NotInGene	A06	96587302	96587.3	3					2018			2018						2018
i38586Gh	NotInGene	A07	11677793	11677.8	1					2018
i33873Gh	NotInGene	A07	12284453	12284.5	1					2018
i01599Gh	CDS	A07	12298053	12298.1	2					2018									2018
i33857Gh	NotInGene	A07	14673288	14673.3	1											2018
i01632Gh	CDS	A07	14915229	14915.2	1											2018
i43500Gh	NotInGene	A07	15234048	15234	1											2018
i46459Gh	NotInGene	A07	23328918	23328.9	1							2017
i22060Gh	NotInGene	A07	23354497	23354.5	1							2017
i44518Gh	NotInGene	A07	26383498	26383.5	1											2019
i39809Gh	NotInGene	A07	26399228	26399.2	1											2019
i40066Gh	NotInGene	A07	26408900	26408.9	1											2019
i31265Gh	NotInGene	A07	26412083	26412.1	1											2019
i49273Gh	NotInGene	A07	26415748	26415.7	1											2019
i01770Gh	CDS	A07	26446667	26446.7	1											2019
i28475Gh	NotInGene	A07	43208395	43208.4	1			2018
i37245Gh	NotInGene	A07	43243568	43243.6	1			2018
i30566Gh	NotInGene	A07	47628177	47628.2	1			2018
i09635Gh	CDS	A07	97004587	97004.6	1							2019
i03732Gh	CDS	A08	742023	742.023	1									2019
i22710Gh	mRNA	A08	743789	743.789	1									2019
i03735Gh	CDS	A08	759910	759.91	1									2019
i03736Gh	CDS	A08	769804	769.804	1									2019
i03737Gh	CDS	A08	774158	774.158	1									2019
i03739Gh	NotInGene	A08	784536	784.536	1									2019
i03747Gh	CDS	A08	813932	813.932	1									2019
i03753Gh	five_prime_UTR	A08	930172	930.172	1									2019
i03755Gh	CDS	A08	958470	958.47	1									2019
i43992Gh	three_prime_UTR	A08	4354251	4354.25	1				2017
i43265Gh	NotInGene	A08	19816427	19816.4	1		2018
i14988Gh	NotInGene	A08	86329693	86329.7	1				2017
i28866Gh	NotInGene	A09	21156161	21156.2	1		2018
i23172Gh	NotInGene	A09	23272419	23272.4	2		2018									2018
i34035Gh	NotInGene	A09	27281418	27281.4	1												2019
i25020Gh	NotInGene	A09	29491959	29492	1		2018
i38191Gh	mRNA	A09	29736389	29736.4	1		2018
i45690Gh	NotInGene	A09	39403844	39403.8	1					2017
i41416Gh	NotInGene	A09	39994962	39995	2		2018									2018
i28747Gh	NotInGene	A09	42975022	42975	1		2018
i29281Gh	NotInGene	A09	44329385	44329.4	1		2018
i25282Gh	NotInGene	A09	44658202	44658.2	1		2018
i22536Gh	NotInGene	A09	59939103	59939.1	2		2018									2018
i06005Gh	CDS	A09	59985842	59985.8	1											2018
i06006Gh	five_prime_UTR	A09	59986954	59987	2		2018									2018
i06019Gh	CDS	A09	60864505	60864.5	1		2018
i06252Gh	CDS	A09	75076492	75076.5	1												2019
i06256Gh	five_prime_UTR	A09	75086253	75086.3	1												2019
i06585Gh	three_prime_UTR	A09	83422938	83422.9	1		2019
i47965Gh	NotInGene	A09	83446694	83446.7	1		2019
i30958Gh	NotInGene	A10	7654364	7654.36	2						2018						2018
i31446Gh	NotInGene	A10	94468011	94468	1	2018
i29784Gh	NotInGene	A10	105259182	105259	1														2018
i21407Gh	NotInGene	A10	105320407	105320	2								2018						2018
i37965Gh	NotInGene	A10	105330558	105331	2								2018						2018
i28057Gh	NotInGene	A10	105618313	105618	1														2018
i12162Gh	five_prime_UTR	A10	110251132	110251	1												2019
i12163Gh	NotInGene	A10	110259450	110259	1												2019
i12254Gh	CDS	A10	114981983	114982	1							2017
i06800Gh	CDS	A11	2795453	2795.45	1									2019
i06801Gh	CDS	A11	2812271	2812.27	1									2019
i32127Gh	NotInGene	A11	22499144	22499.1	1	2017
i30613Gh	NotInGene	A11	22552375	22552.4	2	2017			2017
i42365Gh	mRNA	A11	22620354	22620.4	2	2017			2017
i41747Gh	NotInGene	A11	23122433	23122.4	1		2019
i21354Gh	NotInGene	A11	66753891	66753.9	1									2019
i29694Gh	NotInGene	A11	99144732	99144.7	2								2018						2018
i37296Gh	NotInGene	A11	118275547	118276	2		2018									2018
i28097Gh	NotInGene	A12	3457514	3457.51	1									2018
i42521Gh	NotInGene	A12	7373117	7373.12	2		2019									2019
i43045Gh	five_prime_UTR	A12	7628370	7628.37	1							2019
i38346Gh	NotInGene	A12	7669702	7669.7	1							2019
i23712Gh	NotInGene	A12	7702426	7702.43	1							2019
i07871Gh	five_prime_UTR	A12	7704689	7704.69	1							2019
i34012Gh	NotInGene	A12	90644630	90644.6	4	2019			2018, 2019			2018
i08269Gh	CDS	A12	95894722	95894.7	1							2017
i27042Gh	mRNA	A12	97407016	97407	1		2018
i08300Gh	CDS	A12	97407260	97407.3	1		2018
i52360Gb	CDS	A12	105903021	105903	1		2017
i19519Gh	NotInGene	A12	105961829	105962	1								2018
i50845Gb	CDS	A12	106533404	106533	4					2018			2018			2018			2018
i51089Gb	CDS	A12	106536089	106536	4					2018			2018			2018			2018
i57152Gb	CDS	A12	106557906	106558	4					2018			2018			2018			2018
i50435Gb	three_prime_UTR	A12	106610983	106611	1					2018
i53625Gb	CDS	A12	106621518	106622	1					2018
i52966Gb	CDS	A12	106688636	106689	1					2018
i50994Gb	CDS	A12	106756730	106757	4					2018			2018			2018			2018
i08618Gh	CDS	A12	106762013	106762	1											2018
i13014Gh	five_prime_UTR	A13	2062740	2062.74	1					2017
i13017Gh	five_prime_UTR	A13	2066774	2066.77	1					2017
i52456Gb	CDS	A13	2911001	2911	1									2017
i13039Gh	CDS	A13	2912545	2912.55	1									2017
i13133Gh	five_prime_UTR	A13	5882972	5882.97	1								2017
i30260Gh	NotInGene	A13	6243397	6243.4	1								2017
i30955Gh	NotInGene	A13	6452647	6452.65	1															2018
i24050Gh	mRNA	A13	6473817	6473.82	1															2018
i49771Gh	mRNA	A13	6478390	6478.39	2									2018						2018
i13158Gh	three_prime_UTR	A13	7064229	7064.23	2						2018						2018
i28397Gh	NotInGene	A13	10005785	10005.8	3						2018						2018			2018
i25256Gh	NotInGene	A13	17520076	17520.1	1		2019
i26755Gh	NotInGene	A13	18207719	18207.7	1		2019
i39000Gh	NotInGene	A13	69930109	69930.1	1		2017
i33408Gh	NotInGene	A13	90896870	90896.9	1									2019
i17377Gh	CDS	A13	105677502	105678	1	2017
i35441Gh	NotInGene	A13	105952148	105952	4		2018						2018			2018			2018
i13637Gh	CDS	A13	106005617	106006	1											2018
i00432Gh	CDS	A13	109462142	109462	1		2019
i13774Gh	CDS	A13	110429777	110430	3	2017			2017									2017
i13782Gh	CDS	A13	110471774	110472	4	2017			2017						2017			2017
i13783Gh	CDS	A13	110472149	110472	4	2017			2017						2017			2017
i32125Gh	NotInGene	A13	110475599	110476	2				2017									2017
i02243Gh	CDS	D01	1515357	1515.36	1												2018
i51350Gb	CDS	D01	1596927	1596.93	2						2018						2018
i31199Gh	NotInGene	D01	62921996	62922	1															2019
i02933Gh	CDS	D01	62951169	62951.2	1															2019
i03020Gh	CDS	D01	64541651	64541.7	3					2018						2018			2018
i03021Gh	CDS	D01	64542219	64542.2	3					2018						2018			2018
i03022Gh	mRNA	D01	64542656	64542.7	3					2018						2018			2018
i03023Gh	CDS	D01	64546947	64546.9	3					2018						2018			2018
i18509Gh	mRNA	D01	64548909	64548.9	3					2018						2018			2018
i03024Gh	CDS	D01	64551596	64551.6	3					2018						2018			2018
i14786Gh	CDS	D01	64556303	64556.3	3					2018						2018			2018
i03026Gh	CDS	D01	64558005	64558	3					2018						2018			2018
i03027Gh	CDS	D01	64564125	64564.1	3					2018						2018			2018
i03028Gh	CDS	D01	64564510	64564.5	3					2018						2018			2018
i03029Gh	CDS	D01	64564946	64564.9	3					2018						2018			2018
i43468Gh	CDS	D02	3084998	3085	1									2017
i04990Gh	five_prime_UTR	D02	4185052	4185.05	1															2017
i47710Gh	NotInGene	D02	62889187	62889.2	1					2018
i23769Gh	NotInGene	D02	63196396	63196.4	1					2018
i21951Gh	NotInGene	D02	63217076	63217.1	1					2018
i20639Gh	three_prime_UTR	D02	63404098	63404.1	1					2018
i36914Gh	NotInGene	D02	63443848	63443.8	1					2018
i34096Gh	NotInGene	D02	63461149	63461.1	1					2018
i29511Gh	NotInGene	D02	63493380	63493.4	1					2018
i21612Gh	NotInGene	D02	63499887	63499.9	1					2018
i43583Gh	NotInGene	D02	63499973	63500	1					2018
i28116Gh	NotInGene	D02	63505196	63505.2	1					2018
i15534Gh	CDS	D02	66075887	66075.9	1	2017
i19071Gh	NotInGene	D02	70264343	70264.3	1									2019
i14050Gh	CDS	D02	70290903	70290.9	1									2019
i32585Gh	NotInGene	D03	42513003	42513	1													2017
i49031Gh	NotInGene	D03	42546424	42546.4	1													2017
i21642Gh	NotInGene	D03	42552208	42552.2	1													2017
i03389Gh	CDS	D03	43801115	43801.1	2								2018						2018
i03639Gh	CDS	D03	53109636	53109.6	1															2017
i52080Gb	CDS	D04	1026456	1026.46	2						2018			2018
i33209Gh	NotInGene	D04	7829292	7829.29	1							2017
i12578Gh	mRNA	D04	7847821	7847.82	1							2017
i12579Gh	CDS	D04	7848216	7848.22	1							2017
i20152Gh	five_prime_UTR	D04	7850535	7850.53	1							2017
i12580Gh	five_prime_UTR	D04	7851232	7851.23	1							2017
i20153Gh	NotInGene	D04	7853452	7853.45	1							2017
i31434Gh	NotInGene	D04	7864216	7864.22	1							2017
i20154Gh	mRNA	D04	7873416	7873.42	1							2017
i32278Gh	mRNA	D04	7875126	7875.13	1							2017
i46974Gh	mRNA	D04	7889462	7889.46	1							2017
i12581Gh	CDS	D04	7911474	7911.47	1							2017
i12582Gh	three_prime_UTR	D04	7912193	7912.19	1							2017
i14272Gh	three_prime_UTR	D04	50358712	50358.7	1					2018
i22006Gh	NotInGene	D04	51718278	51718.3	1					2018
i20215Gh	NotInGene	D04	53823098	53823.1	1		2019
i12818Gh	CDS	D04	53824862	53824.9	1		2019
i46852Gh	NotInGene	D04	53872471	53872.5	1		2019
i12832Gh	CDS	D04	54211896	54211.9	3		2018						2018			2018
i38949Gh	NotInGene	D04	54226812	54226.8	1								2018
i00113Gh	three_prime_UTR	D04	56125815	56125.8	1								2017
i12905Gh	CDS	D04	56126106	56126.1	1								2017
i44124Gh	five_prime_UTR	D05	803076	803.076	1									2019
i08806Gh	CDS	D05	805772	805.772	1									2019
i09217Gh	CDS	D05	8721046	8721.05	1		2019
i00444Gh	CDS	D05	8726188	8726.19	1		2019
i09219Gh	CDS	D05	8726626	8726.63	1		2019
i09221Gh	five_prime_UTR	D05	8728723	8728.72	1		2019
i09222Gh	three_prime_UTR	D05	8730320	8730.32	1		2019
i00443Gh	CDS	D05	8730701	8730.7	1		2019
i29322Gh	mRNA	D05	17327186	17327.2	1				2017
i26620Gh	CDS	D05	17338619	17338.6	1				2017
i23971Gh	NotInGene	D05	18835913	18835.9	1				2019
i37014Gh	NotInGene	D05	20152680	20152.7	1					2018
i09683Gh	CDS	D05	20609542	20609.5	1														2018
i09686Gh	three_prime_UTR	D05	20636217	20636.2	2											2018			2018
i09696Gh	CDS	D05	20861994	20862	4					2018			2018			2018			2018
i09697Gh	NotInGene	D05	20873545	20873.5	2								2018						2018
i40913Gh	NotInGene	D05	21041476	21041.5	2								2018						2018
i41159Gh	NotInGene	D05	25636578	25636.6	1					2018
i39303Gh	NotInGene	D05	25640992	25641	1					2018
i09829Gh	CDS	D05	25666207	25666.2	1					2018
i26374Gh	NotInGene	D05	25678743	25678.7	1					2018
i38980Gh	NotInGene	D05	25679945	25679.9	1					2018
i16786Gh	five_prime_UTR	D05	25708083	25708.1	1					2018
i09832Gh	three_prime_UTR	D05	25738072	25738.1	1					2018
i09854Gh	CDS	D05	26161563	26161.6	1			2018
i23790Gh	NotInGene	D05	31601031	31601	1								2017
i43741Gh	NotInGene	D05	31609779	31609.8	1					2017
i44921Gh	NotInGene	D05	37711822	37711.8	4		2018			2018						2018			2018
i24499Gh	NotInGene	D05	37960420	37960.4	2					2018									2018
i39435Gh	NotInGene	D05	38257028	38257	1					2018
i28009Gh	NotInGene	D05	48186603	48186.6	1					2018
i19729Gh	five_prime_UTR	D06	857680	857.68	1												2019
i19740Gh	NotInGene	D06	1699388	1699.39	2	2019			2019
i11449Gh	CDS	D06	66313070	66313.1	1	2019
i01294Gh	CDS	D07	1210034	1210.03	2	2019			2019
i01386Gh	mRNA	D07	3244543	3244.54	1		2019
i35686Gh	NotInGene	D07	13043477	13043.5	1															2017
i01742Gh	CDS	D07	18224177	18224.2	1		2018
i60347Gb	NotInGene	D07	18245727	18245.7	1		2018
i62486Gt	three_prime_UTR	D07	18306530	18306.5	1		2018
i01745Gh	CDS	D07	18397475	18397.5	1		2018
i01747Gh	five_prime_UTR	D07	18412142	18412.1	1		2018
i01749Gh	CDS	D07	18412542	18412.5	1		2018
i18250Gh	NotInGene	D07	18418619	18418.6	1		2018
i51165Gb	three_prime_UTR	D07	18559228	18559.2	1		2018
i47312Gh	NotInGene	D07	18897353	18897.4	1		2018
i36848Gh	NotInGene	D07	49656359	49656.4	2				2018			2018
i26316Gh	mRNA	D07	54185471	54185.5	1								2018
i02055Gh	CDS	D07	54208340	54208.3	2								2018						2018
i49153Gh	NotInGene	D07	54483490	54483.5	1											2018
i49154Gh	NotInGene	D07	54483819	54483.8	1											2018
i03854Gh	CDS	D08	2796088	2796.09	1								2019
i41771Gh	NotInGene	D08	19548323	19548.3	1												2017
i18776Gh	CDS	D08	51878157	51878.2	1		2019
i04418Gh	CDS	D08	56180848	56180.8	1				2019
i04419Gh	three_prime_UTR	D08	56182336	56182.3	1				2019
i04420Gh	three_prime_UTR	D08	56182511	56182.5	1				2019
i04421Gh	three_prime_UTR	D08	56182821	56182.8	1				2019
i24811Gh	NotInGene	D08	56204927	56204.9	1				2019
i37809Gh	NotInGene	D08	63530122	63530.1	3	2019			2019						2019
i04597Gh	three_prime_UTR	D08	63532818	63532.8	2				2019						2019
i04598Gh	CDS	D08	63535675	63535.7	2				2019						2019
i40107Gh	five_prime_UTR	D08	63547843	63547.8	4	2019			2019			2019			2019
i15204Gh	mRNA	D08	63737555	63737.6	4	2019			2019						2019			2019
i21566Gh	NotInGene	D09	7363889	7363.89	1				2017
i43355Gh	NotInGene	D09	37471888	37471.9	1													2017
i59673Gb	NotInGene	D09	37472104	37472.1	1													2017
i15706Gh	CDS	D09	37480797	37480.8	1													2017
i06329Gh	CDS	D09	46033011	46033	2	2019									2019
i34028Gh	NotInGene	D09	46034152	46034.2	2	2019									2019
i00970Gh	CDS	D09	46148768	46148.8	3	2019									2019			2019
i45480Gh	NotInGene	D09	46192104	46192.1	3	2019									2019			2019
i46960Gh	NotInGene	D09	46209320	46209.3	4	2019			2019						2019			2019
i06420Gh	CDS	D09	48798301	48798.3	2	2017									2017
i06423Gh	CDS	D09	48813993	48814	2	2017												2017
i28157Gh	NotInGene	D09	49629566	49629.6	1	2019
i06563Gh	CDS	D09	52216937	52216.9	1	2017
i06565Gh	CDS	D09	52235708	52235.7	2							2019						2019
i06567Gh	CDS	D09	52287196	52287.2	2							2019						2019
i06568Gh	CDS	D09	52305573	52305.6	2							2019						2019
i11628Gh	CDS	D10	3412349	3412.35	1											2019
i49582Gh	CDS	D10	3413222	3413.22	1											2019
i40193Gh	mRNA	D10	5647386	5647.39	1	2017
i11894Gh	CDS	D10	21286672	21286.7	2		2018									2018
i17499Gh	CDS	D10	21286782	21286.8	2		2018									2018
i41173Gh	NotInGene	D10	25210254	25210.3	1				2018
i12159Gh	CDS	D10	60306713	60306.7	1												2019
i12228Gh	five_prime_UTR	D10	64170703	64170.7	1					2017
i14264Gh	CDS	D10	65609958	65610	1							2018
i06880Gh	CDS	D11	4854250	4854.25	1															2017
i06881Gh	five_prime_UTR	D11	4855613	4855.61	1															2017
i06884Gh	CDS	D11	4980054	4980.05	1						2017
i06885Gh	CDS	D11	4981482	4981.48	3						2017			2017						2017
i06886Gh	CDS	D11	4982072	4982.07	3						2017			2017						2017
i47711Gh	NotInGene	D11	53770350	53770.3	1				2017
i38621Gh	NotInGene	D11	54370884	54370.9	1				2017
i21003Gh	NotInGene	D11	54534458	54534.5	1				2017
i07465Gh	CDS	D11	59734757	59734.8	2		2018									2018
i07466Gh	CDS	D11	59735044	59735	2		2018									2018
i07473Gh	three_prime_UTR	D11	59806434	59806.4	1						2019
i07482Gh	CDS	D11	60738731	60738.7	1				2018
i26109Gh	NotInGene	D11	60748815	60748.8	1				2018
i42967Gh	NotInGene	D11	60767457	60767.5	1				2018
i47793Gh	NotInGene	D11	60778698	60778.7	1				2018
i41994Gh	NotInGene	D11	60780782	60780.8	1				2018
i07673Gh	CDS	D11	69499171	69499.2	1												2017
i07674Gh	five_prime_UTR	D11	69505164	69505.2	1												2017
i07676Gh	three_prime_UTR	D11	69533197	69533.2	1												2017
i20989Gh	mRNA	D11	69695419	69695.4	2			2017									2017
i20988Gh	mRNA	D11	69695429	69695.4	2			2017									2017
i19397Gh	NotInGene	D12	804741	804.741	2									2017						2017
i07793Gh	CDS	D12	1196501	1196.5	1													2019
i24721Gh	NotInGene	D12	5869018	5869.02	2	2017									2017
i07906Gh	CDS	D12	5874505	5874.51	2	2017									2017
i35756Gh	NotInGene	D12	5898494	5898.49	2	2017									2017
i39094Gh	NotInGene	D12	5904397	5904.4	2	2017									2017
i14119Gh	CDS	D12	5973745	5973.74	2	2017									2017
i34991Gh	NotInGene	D12	5984605	5984.6	2	2017									2017
i33424Gh	NotInGene	D12	5989001	5989	2	2017									2017
i24722Gh	NotInGene	D12	6015250	6015.25	2	2017									2017
i44460Gh	NotInGene	D12	6085871	6085.87	2	2017									2017
i07910Gh	CDS	D12	6130999	6131	2	2017									2017
i48296Gh	NotInGene	D12	6140504	6140.5	2	2017									2017
i27921Gh	three_prime_UTR	D12	6148403	6148.4	1	2017
i48614Gh	mRNA	D12	44040805	44040.8	1							2019
i48360Gh	NotInGene	D12	44685802	44685.8	1							2019
i36873Gh	NotInGene	D12	47022481	47022.5	1				2017
i40561Gh	NotInGene	D12	47115485	47115.5	1				2017
i08162Gh	CDS	D12	47186195	47186.2	1				2017
i51230Gb	CDS	D12	47336261	47336.3	2									2017						2017
i60204Gb	NotInGene	D12	48202563	48202.6	1															2017
i56400Gb	NotInGene	D12	48323546	48323.5	2									2017						2017
i08185Gh	CDS	D12	48443481	48443.5	2									2017						2017
i21914Gh	CDS	D12	48927237	48927.2	2									2017						2017
i08217Gh	CDS	D12	49746703	49746.7	3						2017			2017						2017
i27719Gh	NotInGene	D12	49783287	49783.3	1								2017
i47966Gh	NotInGene	D13	55332	55.332	1		2019
i12950Gh	CDS	D13	87545	87.545	1		2019
i12952Gh	CDS	D13	102808	102.808	1		2019
i12954Gh	CDS	D13	140570	140.57	1		2019
i12988Gh	CDS	D13	997563	997.563	3	2019			2019						2019
i13103Gh	CDS	D13	3805929	3805.93	1												2017
i25708Gh	NotInGene	D13	42208012	42208	3						2017			2017						2017
i26427Gh	NotInGene	D13	42937789	42937.8	1															2017
i63969Gm	three_prime_UTR	D13	46526957	46527	2				2017			2017
i35821Gh	NotInGene	D13	46549177	46549.2	1													2017
i26174Gh	NotInGene	D13	46651162	46651.2	2				2017			2017
i06419Gh	NotInGene	D13	49062907	49062.9	2	2017									2017
i18151Gh	CDS	D13	64607635	64607.6	1		2019
i13848Gh	CDS	D13	64672301	64672.3	1											2018
i13851Gh	CDS	D13	64675882	64675.9	1											2018
				i18496Gh
				i02927Gh
				i14752Gh
