# Supplementary material for: Alterations in Growth Habit to Channel End-of-Season Perennial Reserves towards Increased Yield and Reduced Regrowth after Defoliation in Upland Cotton (Gossypium hirsutum L.)
Source: Int J Mol Sci. 2023 Sep 16;24(18):14174. doi: 10.3390/ijms241814174 (PMC10532291; doi:10.3390/ijms241814174)
Supplement: Supplementary file 1 [file ijms-24-14174-s001.zip › Supplementary Excel Table S2.xlsx]

## Sheet: Table
Table S2. Determination of the molecular functions of Trans-eQTLS.
Marker ID	Gene ID	Sub-Genome	Position on genome (kb)	Protein	Subcellular Location and Functions
i51089Gb	Gohir.A01G046900	A01	4512.79	Uncharacterized protein (Gossypium mustelinum), Uncharacterized protein (Gossypium barbadense)	chloroplast envelope, integral component of membrane
i00511Gh	Gohir.A01G205600	A01	116604	Uncharacterized protein (Gossypium mustelinum), heterogeneous nuclear ribonucleoprotein R-like (Gossypium hirsutum)	Virion
i18496Gh	Gohir.A01G208100	A01	117051	zinc-regulated protein 8-like (Gossypium hirsutum)	No Prediction
i14751Gh	Gohir.A01G208100	A01	117052
i02927Gh	Gohir.A01G208700	A01	117196	Uncharacterized protein (Gossypium mustelinum), trihelix transcription factor PTL (Gossypium hirsutum), Trihelix transcription factor GT-2-like protein (Gossypium arboreum)	nucleus
i51089Gb	Gohir.A01G209400	A01	117255	Histone deacetylase HDT1-like isoform X1 (Gossypium australe), histone deacetylase HDT1-like isoform X4 (Gossypium hirsutum),	No Prediction
i50142Gb	Gohir.A01G209400	A01	117255
i50141Gb	Gohir.A01G209400	A01	117255
i14752Gh	Gohir.A01G209500	A01	117255	Histone deacetylase HDT1-like isoform X1 (Gossypium australe), histone deacetylase HDT1-like isoform X4 (Gossypium hirsutum),	No Prediction
i50142Gb	Gohir.A01G209500	A01	117255
i50141Gb	Gohir.A01G209500	A01	117255
i02935Gh	Gohir.A01G210200	A01	117365	Uncharacterized protein (Gossypium mustelinum), uncharacterized protein LOC107905351 (Gossypium hirsutum)	No Prediction
i01016Gh	Gohir.A02G054000	A02	8109.54	uncharacterized protein LOC107938649 (Gossypium hirsutum), ordered by score	Nucleus
					Ino80 complex
i24394Gh	Gohir.A02G054200	A02	8175.84	Peptidyl-prolyl cis-trans isomerase (Gossypium arboreum), Peptidyl-prolyl cis-trans isomerase (Gossypium hirsutum), Ordered by score	integral component of membrane
					peptidyl-prolyl cis-trans isomerase activity
i32144Gh	Gohir.A02G102700	A02	47861.3	UBC core domain-containing protein (Phaseolus angularis)	No Prediction
i03211Gh	Gohir.A02G147200	A02	104342	Putative sphingolipid transporter spinster-like protein 2 isoform X1 (Gossypium australe)	transmembrane transporter activity
					integral component of membrane
i22867Gh	Gohir.A03G041800	A03	8596.8	Actin (Gossypium australe)	cytoskeleton
					ATP binding
i14899Gh	Gohir.A03G043000	A03	8841.41	Expansin (Gossypium raimondii), Expansin (Gossypium hirsutum)	plant-type cell wall organization
					cell wall
					extracellular region
					membrane
i39378Gh	Gohir.A03G043700	A03	8987.09	scarecrow-like protein 30 (Gossypium hirsutum)	DNA-binding transcription factor activity
					regulation of transcription, DNA-templated
					nucleus
i05698Gh	Gohir.A03G196200	A03	111965	Bifunctional dihydrofolate reductase-thymidylate synthase (Gossypium hirsutum)	cytosol
					mitochondrion
					dihydrofolate reductase activity
					thymidylate synthase activity
					dTMP biosynthetic process
					methylation
					one-carbon metabolic process
					tetrahydrofolate biosynthetic process
i00629Gh	Gohir.A03G204300	A03	112596	Uncharacterized protein (Gossypium barbadense), thaumatin-like protein 1b (Gossypium hirsutum)	extracellular region
					defense response
i12799Gh	Gohir.A04G111200	A04	84080.4	Brefeldin A-inhibited guanine nucleotide-exchange 2 (Gossypium arboreum), brefeldin A-inhibited guanine nucleotide-exchange protein 1-like (Gossypium hirsutum)	cytosol
					trans-Golgi network
					membrane
					protein transport
					regulation of ARF protein signal transduction
					Guanine-nucleotide releasing factor
i08889Gh	Gohir.A05G031400	A05	3169.57	NB-ARC domain-containing protein (Gossypium mustelinum), disease resistance protein RPS2-like isoform X1 (Gossypium hirsutum)	ADP binding
					ATP binding
i08973Gh	Gohir.A05G049700	A05	5078.64	leucine-rich repeat receptor-like protein kinase TDR (Gossypium hirsutum)	Other locations
					ATP binding
					protein kinase activity
i25813Gh	Gohir.A05G049800	A05	5096.69	dicer-like protein 4 isoform X5 (Gossypium hirsutum), Dicer-like protein 4 isoform X3 (Gossypium australe)	RNA-mediated gene silencing
					Helicase
					Hydrolase, Nuclease, RNA-binding
i08976Gh	Gohir.A05G050600	A05	5161.25	Metallophos domain-containing protein (Gossypium mustelinum)	hydrolase activity
i08977Gh	Gohir.A05G050600	A05	5161.4
i08988Gh	Gohir.A05G051800	A05	5276.66	NADP-dependent glyceraldehyde-3-phosphate dehydrogenase-like (Gossypium hirsutum)	lactaldehyde dehydrogenase activity
					oxidoreductase activity
i19550Gh	Gohir.A05G086400	A05	8303.43	Uncharacterized protein (Gossypium barbadense)	No Prediction
i09896Gh	Gohir.A05G271500	A05	31297	RAB GTPase-like protein G3A (Medicago truncatula), Uncharacterized protein (Gossypium barbadense)	GTPase activity
					GTP binding
i00436Gh	Gohir.A05G369300	A05	102436	Reverse transcriptase (Gossypium australe)	RNA-directed DNA polymerase activity
i40717Gh	Gohir.A05G405950	A05	109892	B-block_TFIIIC domain-containing protein (Gossypium barbadense)	nucleus
					DNA binding
i38524Gh	Gohir.A06G017500	A06	1701.38	Phosphatidate phosphatase (Gossypium hirsutum)	phosphatidate phosphatase activity
					cellular lipid metabolic process
i01599Gh	Gohir.A07G079400	A07	12298	Cytochrome P450 85A-like isoform X2 (Gossypium australe)	heme binding
					iron ion binding
					monooxygenase activity
i01632Gh	Gohir.A07G087500	A07	14915.2	uncharacterized protein LOC107934009 (Gossypium hirsutum)	No Prediction
i01770Gh	Gohir.A07G125600	A07	26446.7	uncharacterized protein LOC107953094 (Gossypium hirsutum)	alpha-L-arabinofuranosidase activity
					L-arabinose metabolic process
i09635Gh	Gohir.A07G219200	A07	97004.6	Aquaporin SIP13 (Gossypium hirsutum)	channel activity
					integral component of membrane
i03732Gh	Gohir.A08G004600	A08	742.02	Protein HIRA (Gossypium arboreum)	nucleus
i22710Gh					chromatin organization
					regulation of transcription, DNA-templated
	Gohir.A08G004600	A08	743.79		transcription, DNA-templated
i03735Gh	Gohir.A08G004800	A08	759.91	beta-1,6-galactosyltransferase GALT29A-like (Gossypium hirsutum)	Golgi membrane
					integral component of membrane
					sialyltransferase activity
					protein glycosylation
i03736Gh	Gohir.A08G004900	A08	769.8	uncharacterized protein LOC107949030 isoform X1 (Gossypium hirsutum)	No Prediction
i03737Gh	Gohir.A08G004900	A08	774.16
i03747Gh	Gohir.A08G005800	A08	813.93	uncharacterized protein LOC107949040 isoform X1 (Gossypium hirsutum)	No Prediction
i03753Gh	Gohir.A08G007100	A08	930.17	DNA polymerase kappa (Gossypium hirsutum)	damaged DNA binding
					deoxycytidyl transferase activity
					DNA-directed DNA polymerase activity
					DNA integration
i03755Gh	Gohir.A08G007500	A08	958.47	uncharacterized protein LOC107949053 (Gossypium hirsutum)	integral component of membrane
i43992Gh	Gohir.A08G034500	A08	4354.25	Transcription factor MYB3-like protein (Gossypium arboreum)	nucleus
				myb-related protein 308-like (Gossypium hirsutum)	cell differentiation
i38191Gh	Gohir.A09G038700	A09	29736.4	MADS-box transcription factor 6-like isoform X2 (Gossypium hirsutum)	nucleus
					DNA-binding transcription factor activity
					positive regulation of transcription by RNA polymerase II
i06005Gh	Gohir.A09G070800	A09	59985.8	ABC1 family protein YPL109C, mitochondrial-like (Gossypium hirsutum)	integral component of membrane
i06006Gh	Gohir.A09G070800	A09	59986.9
i06019Gh	Gohir.A09G074900	A09	60864.5	AAA domain-containing protein (Gossypium mustelinum)	DNA polymerase III complex
					ATP binding
					DNA binding
					DNA-directed DNA polymerase activity
i06252Gh	Gohir.A09G148600	A09	75076.5	uncharacterized protein LOC107943581 (Gossypium hirsutum)	integral component of membrane
i06256Gh	Gohir.A09G148800	A09	75086.2	Isocitrate dehydrogenase [NAD] subunit, mitochondrial (Gossypium hirsutum)	mitochondrion
					Performs an essential role in the oxidative function of the citric acid cycle.
i06585Gh	Gohir.A09G226800	A09	83422.9	Serine/threonine-protein phosphatase (Gossypium hirsutum)	nucleus
					cytoplasm
					protein serine/threonine phosphatase activity
i12162Gh	Gohir.A10G201200	A10	110251	Uncharacterized protein (Gossypium barbadense)	RNA-binding, zinc ion binding
i12254Gh	Gohir.A10G222900	A10	114982	Protein kinase domain-containing protein (Gossypium mustelinum), wall-associated receptor kinase-like 20 isoform X1 (Gossypium hirsutum)	integral component of membrane
					ATP binding
					protein serine/threonine kinase activity
					plasma membrane
					cell surface receptor signaling pathway
i06801Gh	Gohir.A11G028200	A11	2795.45	Uncharacterized protein (Gossypium barbadense)	No Prediction
i06800Gh	Gohir.A11G028500	A11	2812.27	Uncharacterized protein (Gossypium raimondii)	No Prediction
i42365Gh	Gohir.A11G165200	A11	22620.3	Hydrolase_4 domain-containing protein (Gossypium mustelinum), protein ABHD17B-like (Gossypium hirsutum)	No Prediction
i43045Gh	Gohir.A12G042200	A12	7628.37	Uncharacterized protein (Gossypium raimondii), protein CHROMATIN REMODELING 35-like (Gossypium hirsutum)	integral component of membrane
					ATP binding
i07871Gh	Gohir.A12G042300	A12	7704.69	SUMO-activating enzyme subunit (Gossypium hirsutum)	Nucleus
					SUMO activating enzyme complex
					cytoplasm
					protein modification by small protein conjugation
i08269Gh	Gohir.A12G169900	A12	95894.7	Methionine aminopeptidase (Gossypium hirsutum)	protein initiator methionine removal
i27042Gh	Gohir.A12G176500	A12	97407	uncharacterized protein LOC107946508 isoform X6 (Gossypium hirsutum)	No Prediction
i08300Gh	Gohir.A12G176500	A12	97407.3
i52360Gb	Gohir.A12G240200	A12	105903	Mediator of RNA polymerase II transcription subunit 10 (Gossypium barbadense)	Nucleus
					mediator complex
					regulation of transcription by RNA polymerase II
i50845Gb	Gohir.A12G247400	A12	106533	probable 6-phosphogluconolactonase 4, chloroplastic (Gossypium hirsutum)	cytoplasm
					carbohydrate metabolic process
					6-phosphogluconolactonase activity
i52456Gb	Gohir.A12G247500	A12	106536	Uncharacterized protein (Gossypium barbadense), uncharacterized protein LOC107949030 isoform X1 (Gossypium hirsutum)	No Prediction
i57152Gb	Gohir.A12G247800	A12	106558	Uncharacterized protein (Gossypium mustelinum), MAG2-interacting protein 2-like isoform X3 (Gossypium hirsutum)	endoplasmic reticulum
					protein transport
i52456Gb	Gohir.A12G248400	A12	106611	importin subunit beta-1-like (Gossypium hirsutum)	nucleus
					cytoplasm
					protein import into nucleus
i53625Gb	Gohir.A12G248700	A12	106622	Protein-serine/threonine phosphatase (Gossypium hirsutum)	metal ion binding
					protein serine phosphatase activity
i52966Gb	Gohir.A12G249500	A12	106689	Longin domain-containing protein (Gossypium mustelinum), phytolongin Phyl2.2-like (Gossypium hirsutum)	integral component of membrane
i50994Gb	Gohir.A12G250100	A12	106757	Uncharacterized protein (Gossypium mustelinum), F-box/kelch-repeat protein At3g23880-like (Gossypium hirsutum)	No Prediction
i08618Gh	Gohir.A12G250300	A12	106762	protein BOBBER 1-like isoform X2 (Gossypium hirsutum)	No Prediction
i13014Gh	Gohir.A13G017400	A13	2062.74	RING-CH-type domain-containing protein (Gossypium mustelinum, uncharacterized protein LOC107929620 (Gossypium hirsutum)	integral component of membrane
					zinc ion binding
i13017Gh	Gohir.A13G017500	A13	2066.77	uncharacterized protein (Gossypium raimondii), protein GUCD1-like isoform X2 (Gossypium hirsutum)	integral component of membrane
i52456Gb	Gohir.A13G024600	A13	2911	uncharacterized protein LOC107913477 isoform X3 (Gossypium hirsutum)	nucleus
i13039Gh	Gohir.A13G024700	A13	2912.55	"Uncharacterized protein (Gossypium barbadense), uncharacterized protein LOC107913478 isoform X1 (Gossypium hirsutum)	chloroplast
					defense response to bacterium, incompatible interaction
					integral component of membrane
i13133Gh	Gohir.A13G046000	A13	5882.97	QWRF motif-containing protein 2-like (Gossypium hirsutum)	nuclear microtubule
					microtubule binding
					cytoplasm
i24050Gh	Gohir.A13G048600	A13	6473.82	Dolichyl-diphosphooligosaccharide--protein glycosyltransferase 48 kDa subunit (Gossypium hirsutum)	Endoplasmic reticulum membrane
					Single-pass type I membrane protein
					protein N-linked glycosylation via asparagine
i49771Gh	Gohir.A13G048700	A13	6478.39	PPPDE thiol peptidase family protein, putative isoform 1 (Theobroma cacao), deSI-like protein At4g17486 (Gossypium hirsutum)	ubiquitinyl hydrolase activity
					protein modification by small protein removal
i13158Gh	Gohir.A13G050400	A13	7064.23	GATA transcription factor 28-like (Gossypium hirsutum)	nucleus
					regulation of transcription, DNA-templated
					sequence-specific DNA binding
i17377Gh	Gohir.A13G179300	A13	105678	Ubiquitinyl hydrolase 1 (Gossypium hirsutum)	cysteine-type peptidase activity
					protein deubiquitination
					zinc ion binding
i13637Gh	Gohir.A13G184100	A13	106006	uncharacterized protein LOC107893435 (Gossypium hirsutum)	base-excision repair
					DNA-3-methyladenine glycosylase activity
i00432Gh	Gohir.A13G211600	A13	109462	Uncharacterized protein (Gossypium mustelinum), Zinc finger CONSTANS-LIKE 5-like protein (Gossypium arboreum)	nucleus
					zinc ion binding
					CONSTANS family
i13774Gh	Gohir.A13G221500	A13	110430	BTB/POZ and MATH domain-containing protein 4-like (Gossypium hirsutum)	protein ubiquitination
i13782Gh	Gohir.A13G221801	A13	110472	Histone deacetylase (Gossypium hirsutum), Histone deacetylase (Gossypium arboreum)	NAD-dependent histone deacetylase activity (H3-K14 specific)
i13783Gh					Chromatin regulator
	Gohir.A13G221801	A13	110472
i02243Gh	Gohir.D01G018000	D01	1515.36	26S proteasome non-ATPase regulatory subunit 2 homolog (Gossypium hirsutum)	proteasome storage granule
i51350Gb					nucleus
					proteasome regulatory particle, base subcomplex
	Gohir.D01G018800	D01	1596.93		proteasome-mediated ubiquitin-dependent protein catabolic process
i02933Gh	Gohir.D01G198900	D01	62951.2	pentatricopeptide repeat-containing protein At5g12100, mitochondrial (Gossypium hirsutum)	No Prediction
i03020Gh	Gohir.D01G214500	D01	64541.7	Ubiquitinyl hydrolase 1 (Gossypium hirsutum)
i03021Gh	Gohir.D01G214500	D01	64542.2
i03022Gh	Gohir.D01G214500	D01	64542.7	Ubiquitinyl hydrolase 1 (Gossypium hirsutum)	nucleus
					protein deubiquitination
					cysteine-type peptidase activity
i03023Gh	Gohir.D01G214600	D01	64546.9	Ubiquitin thioesterase OTU1 (Gossypium hirsutum)	cytosol
i18509Gh					endoplasmic reticulum unfolded protein response
					protein deubiquitination
	Gohir.D01G214600	D01	64548.9		ubiquitin-dependent ERAD pathway
i03024Gh	Gohir.D01G214700	D01	64551.6	GTP--RNA guanylyltransferase (Gossypium hirsutum)	7-methylguanosine mRNA capping
i14786Gh					ATP binding
i03026Gh					mRNA guanylyltransferase activity
	Gohir.D01G214700	D01	64556.3		DNA repair
	Gohir.D01G214700	D01	64558		DNA recombination
i03027Gh	Gohir.D01G214800	D01	64564.1	UPF0503 protein At3g09070, chloroplastic-like (Gossypium hirsutum)	plasma membrane
i03028Gh	Gohir.D01G214800	D01	64564.5
i03029Gh	Gohir.D01G214800	D01	64564.9
i43468Gh	Gohir.D02G025101	D02	3085	uncharacterized protein LOC107934477 isoform X1 (Gossypium hirsutum)	nucleus
					protein dimerization activity
					DNA binding
					cysteine-type peptidase activity
i04990Gh	Gohir.D02G032100	D02	4185.05	Mitogen-activated protein kinase (Gossypium hirsutum)	nucleus
					cytoplasm
					regulation of gene expression
					intracellular signal transduction
					ATP binding
i20639Gh	Gohir.D02G170200	D02	63404.1	Bet_v_1 domain-containing protein (Gossypium raimondii)	defense response
i15534Gh	Gohir.D02G182000	D02	66075.9	protein STRUBBELIG-RECEPTOR FAMILY 3-like (Gossypium hirsutum)	plasma membrane
					protein phosphorylation
i14050Gh	Gohir.D02G214200	D02	70290.9	Serine hydroxymethyltransferase (Gossypium hirsutum)	amino acid binding
					zinc ion binding
					cellular response to tetrahydrofolate
					methylation
					folic acid metabolic process
i03389Gh	Gohir.D03G111600	D03	43801.1	FRIGIDA-like protein (Gossypium hirsutum)	cell differentiation
					flower development
i03639Gh	Gohir.D03G162700	D03	53109.6	uncharacterized protein LOC107886080 (Gossypium hirsutum)	No Prediction
i52080Gb	Gohir.D04G004800	D04	1026.46	DUF4283 domain-containing protein (Gossypium raimondii)	microtubule-based movement
				armadillo repeat-containing kinesin-like protein 1 isoform X2 (Gossypium hirsutum)	ATP binding
					microtubule motor activity
i12578Gh	Gohir.D04G047400	D04	7847.82	KH domain-containing protein At4g18375-like (Gossypium hirsutum)	nucleus
i12579Gh	Gohir.D04G047400	D04	7848.22		cytoplasm
i20152Gh	Gohir.D04G047400	D04	7850.54		mRNA binding
i12580Gh	Gohir.D04G047400	D04	7851.23		regulation of gene expression
i20154Gh	Gohir.D04G047500	D04	7873.42	polypyrimidine tract-binding protein homolog 1-like isoform X1 (Gossypium hirsutum)	nucleus
i32278Gh					mRNA binding
					regulation of alternative mRNA splicing, via spliceosome
					regulation of translation
	Gohir.D04G047500	D04	7875.13		regulation of RNA splicing
i46974Gh	Gohir.D04G047700	D04	7889.46	putative F-box/LRR-repeat protein At5g02700 (Gossypium hirsutum)	No Prediction
i12581Gh	Gohir.D04G047900	D04	7911.47	uncharacterized protein At5g19025-like isoform X1 (Gossypium hirsutum)	integral component of membrane
i12582Gh	Gohir.D04G047900	D04	7912.19
i14272Gh	Gohir.D04G138000	D04	50358.7	uncharacterized protein LOC107899617 (Gossypium hirsutum)	No Prediction
i12818Gh	Gohir.D04G155500	D04	53824.9	uncharacterized protein LOC107942988 isoform X2 (Gossypium hirsutum)	integral component of membrane
					protein ubiquitination
i12832Gh	Gohir.D04G158300	D04	54211.9	Dirigent protein (Gossypium hirsutum)	apoplast
					integral component of membrane
					plays a central role in plant secondary metabolism
i00113Gh	Gohir.D04G175300	D04	56125.8	protein EI24 homolog (Gossypium hirsutum)	endoplasmic reticulum
i12905Gh					integral component of membrane
	Gohir.D04G175300	D04	56126.1		macroautophagy
i44124Gh	Gohir.D05G008700	D05	803.08	nuclear pore complex protein NUP43-like (Gossypium hirsutum)	nuclear pore outer ring
i08806Gh	Gohir.D05G008700	D05	805.77
i09217Gh	Gohir.D05G103500	D05	8721.05	serine/threonine-protein phosphatase 6 regulatory subunit 3-like isoform X5 (Gossypium hirsutum)	protein phosphatase binding
					regulation of phosphoprotein phosphatase activity
i00444Gh	Gohir.D05G103600	D05	8726.19	Auxin response factor (Gossypium hirsutum)	Nucleus
i09219Gh					DNA binding
i09221Gh	Gohir.D05G103600	D05	8726.63		auxin-activated signaling pathway
	Gohir.D05G103600	D05	8728.72		Auxin signaling pathway
i09222Gh	Gohir.D05G103700	D05	8730.32	GATA transcription factor 11-like isoform X1 (Gossypium hirsutum)	nucleus
i00443Gh					sequence-specific DNA binding
					zinc ion binding
					cell differentiation
	Gohir.D05G103700	D05	8730.7		regulation of transcription, DNA-templated
i29322Gh	Gohir.D05G195200	D05	17327.2	Inositol-pentakisphosphate 2-kinase (Gossypium hirsutum)	nucleus
					ATP binding
					inositol phosphate biosynthetic process
					inositol phosphorylation
i26620Gh	Gohir.D05G195250	D05	17338.6	Jasmonic acid carboxyl methyltransferase (Gossypium hirsutum)	methylation
					S-adenosylmethionine-dependent methyltransferase activity
i09683Gh	Gohir.D05G227250	D05	20609.5	Phospho-2-dehydro-3-deoxyheptonate aldolase (Gossypium hirsutum)	chloroplast
					3-deoxy-7-phosphoheptulonate synthase activity
					aromatic amino acid family biosynthetic process
i09686Gh	Gohir.D05G227600	D05	20636.2	protein EXORDIUM-like 2 (Gossypium hirsutum)	extracellular space
					EXORDIUM family
i09696Gh	Gohir.D05G229500	D05	20862	Uncharacterized protein (Gossypium barbadense)	integral component of membrane
					DNA integration
					nucleic acid binding
					zinc ion binding
i09829Gh	Gohir.D05G264800	D05	25666.2	F-box domain-containing protein (Gossypium mustelinum)	No Prediction
i16786Gh	Gohir.D05G265100	D05	25708.1	cytochrome P450 81E8-like (Gossypium hirsutum)	heme binding
					monooxygenase activity
					defense response to other organism
i09832Gh	Gohir.D05G265600	D05	25738.1	RING-type E3 ubiquitin transferase (Gossypium hirsutum)	ubiquitin-protein transferase activity
i09832Gh	Gohir.D05G265700	D05	26161.6	Growth-regulating factor (Gossypium hirsutum)	nucleus
					ATP binding
					developmental process
					transcription, DNA-templated
i09854Gh	Gohir.D05G267800	D05	26161.6	FSH1 domain-containing protein (Gossypium raimondii), UPF0483 protein AGAP003155-like (Gossypium hirsutum)	nucleus
					cytoplasm
i19729Gh	Gohir.D06G008000	D06	857.68	uncharacterized protein LOC107940104 (Gossypium hirsutum)	integral component of membrane
i11449Gh	Gohir.D06G215500	D06	66313.1	uncharacterized protein DDB_G0285917-like (Gossypium hirsutum)	No Prediction
i01294Gh	Gohir.D07G010500	D07	1210.03	uncharacterized protein LOC107932257 (Gossypium hirsutum)	No Prediction
i01386Gh	Gohir.D07G030400	D07	3244.54	protein RTF2 homolog (Gossypium hirsutum), Replication termination factor 2 (Gossypium mustelinum)	nucleus
					mitotic DNA replication termination
					site-specific DNA replication termination at RTS1 barrier
i01742Gh	Gohir.D07G122900	D07	18224.2	pentatricopeptide repeat-containing protein At1g31790-like (Gossypium hirsutum)	intracellular membrane-bounded organelle
					RNA binding
					RNA modification
i62486Gt	Gohir.D07G123466	D07	18306.5	uncharacterized protein LOC107892503 (Gossypium hirsutum), Reverse transcriptase (Gossypium australe)	No Prediction
i01745Gh	Gohir.D07G123700	D07	18397.5	protein SMG7-like (Gossypium hirsutum)	telomerase holoenzyme complex
					telomerase RNA binding
					telomeric DNA binding
					nuclear-transcribed mRNA catabolic process, nonsense-mediated decay
i01747Gh	Gohir.D07G123800	D07	18412.1	Uncharacterized protein (Gossypium barbadense), non-specific phospholipase C2-like (Gossypium hirsutum)	hydrolase activity, acting on ester bonds
i01749Gh	Gohir.D07G123800	D07	18412.5		phospholipid catabolic process
i51165Gb	Gohir.D07G124200	D07	18559.2	uncharacterized protein LOC107910895 (Gossypium hirsutum)	No Prediction
i26316Gh	Gohir.D07G205500	D07	54185.5	FHA domain-containing protein (Gossypium mustelinum)	No Prediction
i02055Gh	Gohir.D07G205800	D07	54208.3	uncharacterized protein LOC107925907 isoform X3 (Gossypium hirsutum)	No Prediction
i03854Gh	Gohir.D08G034800	D08	2796.09	uncharacterized protein LOC107920675 (Gossypium hirsutum)	chromatin organization
i18776Gh	Gohir.D08G157500	D08	51878.2	vesicle-associated protein 1-2-like (Gossypium hirsutum), MSP domain-containing protein (Gossypium raimondii)	endoplasmic reticulum membrane
					integral component of membrane
					endoplasmic reticulum membrane organization
					endoplasmic reticulum-plasma membrane tethering
					plasma membrane
i04418Gh	Gohir.D08G176000	D08	56180.8	uncharacterized membrane protein At4g09580-like isoform X1 (Gossypium hirsutum)	integral component of membrane
i04419Gh	Gohir.D08G176000	D08	56182.3
i04420Gh	Gohir.D08G176000	D08	56182.5
i04421Gh	Gohir.D08G176000	D08	56182.8
i04597Gh	Gohir.D08G216700	D08	63532.8	helicase protein MOM1-like isoform X3 (Gossypium hirsutum)	ATP binding
i04598Gh					helicase activity
i40107Gh					metal ion binding
	Gohir.D08G216700	D08	63535.7
	Gohir.D08G216700	D08	63547.8
i15204Gh	Gohir.D08G217500	D08	63737.6	Alpha-L-fucosidase (Gossypium hirsutum)	lysosome
					Vacuole
					alpha-L-fucosidase activity
					fucose metabolic process
i15706Gh	Gohir.D09G092800	D09	37480.8	uncharacterized protein At4g22758-like (Gossypium hirsutum)	No Prediction
i06329Gh	Gohir.D09G154700	D09	46033	zinc finger protein ZAT11-like (Gossypium hirsutum)	response to chitin
i00970Gh	Gohir.D09G156400	D09	46148.8	thioredoxin-like protein AAED1, chloroplastic isoform X1 (Gossypium hirsutum)	antioxidant activity
					oxidation-reduction process
i06420Gh	Gohir.D09G181300	D09	48798.3	Uncharacterized protein (Gossypium mustelinum), uncharacterized protein LOC107890790 isoform X4 (Gossypium hirsutum)	No Prediction
i06423Gh	Gohir.D09G181500	D09	48814	Uncharacterized protein (Gossypium mustelinum), 60S acidic ribosomal protein P1-like (Gossypium hirsutum)	cytosolic large ribosomal subunit
					protein kinase activator activity
					ribonucleoprotein complex binding
					structural constituent of ribosome
					cytoplasmic translation
					translational elongation
i06563Gh	Gohir.D09G223600	D09	52216.9	RING-type E3 ubiquitin transferase (Gossypium hirsutum)	ubiquitin-protein transferase activity
i06565Gh	Gohir.D09G223700	D09	52235.7	Non-specific serine/threonine protein kinase (Gossypium mustelinum), Non-specific serine/threonine protein kinase (Gossypium hirsutum)	signal transduction
					protein serine kinase activity
					ATP binding
i06567Gh	Gohir.D09G224100	D09	52287.2	Uncharacterized protein (Gossypium mustelinum), lysM domain receptor-like kinase 4 (Gossypium hirsutum)	plasma membrane
					integral component of membrane
					ATP binding
i06568Gh	Gohir.D09G224300	D09	52305.6	alpha-1,2-Mannosidase (Gossypium hirsutum)	Membrane
					calcium ion binding
					carbohydrate metabolic process
i11628Gh	Gohir.D10G039100	D10	3412.35	uncharacterized protein LOC107913143 (Gossypium hirsutum)	No Prediction
i49582Gh	Gohir.D10G039100	D10	3413.22
i40193Gh	Gohir.D10G058500	D10	5647.39	Midasin (Gossypium hirsutum)	nucleus
					preribosome, large subunit precursor
					ATPase activity
					rRNA processing
i11894Gh	Gohir.D10G122800	D10	21286.7	DUF4005 domain-containing protein (Gossypium raimondii), protein IQ-DOMAIN 14-like (Gossypium hirsutum)	No Prediction
i17499Gh	Gohir.D10G122800	D10	21286.8
i12159Gh	Gohir.D10G209000	D10	60306.7	glycine-rich RNA-binding protein RZ1C-like isoform X1 (Gossypium hirsutum)	RNA binding
					zinc ion binding
i12228Gh	Gohir.D10G228900	D10	64170.7	uncharacterized protein LOC107934415 isoform X1 (Gossypium hirsutum)	No Prediction
i14264Gh	Gohir.D10G243500	D10	65610	coronatine-insensitive protein 1-like (Gossypium hirsutum)	SCF ubiquitin ligase complex
					protein ubiquitination
					SCF-dependent proteasomal ubiquitin-dependent protein catabolic process
					ubiquitin-dependent protein catabolic process
i06880Gh	Gohir.D11G055600	D11	4854.25	CMP-sialic acid transporter 5 (Hibiscus syriacus), CMP-sialic acid transporter 5-like (Gossypium hirsutum)	Golgi membrane
i06881Gh					pyrimidine nucleotide-sugar transmembrane transporter activity
	Gohir.D11G055600	D11	4855.61		integral component of Golgi membrane
i06884Gh	Gohir.D11G057600	D11	4980.05	Protein kinase domain-containing protein (Gossypium mustelinum)	integral component of membrane
i06885Gh					ATP binding
i06886Gh	Gohir.D11G057600	D11	4981.48		protein kinase activity
	Gohir.D11G057600	D11	4982.07		hormone-mediated signaling pathway
i07465Gh	Gohir.D11G267900	D11	59734.8	CCR4-NOT transcription complex subunit 3-like isoform X1 (Gossypium hirsutum)	nucleus
i07466Gh					CCR4-NOT core complex
					poly(A)-specific ribonuclease activity
					negative regulation of translation
					nuclear-transcribed mRNA poly(A) tail shortening
	Gohir.D11G267900	D11	59735		regulation of transcription, DNA-templated
i07473Gh	Gohir.D11G268700	D11	59806.4	PHD finger protein ING (Gossypium mustelinum)	nucleus
					metal ion binding
					chromatin organization
i07482Gh	Gohir.D11G273000	D11	60738.7	GDSL esterase/lipase At1g54790-like isoform X1 (Cucurbita maxima	hydrolase activity, acting on ester bonds
i07673Gh	Gohir.D11G322000	D11	69499.2	Hydroxymethylglutaryl-CoA lyase (Gossypium hirsutum)	hydroxymethylglutaryl-CoA lyase activity
					ketone body biosynthetic process
					lipid metabolic process
					leucine catabolic process
i07674Gh	Gohir.D11G322100	D11	69505.2	Auxin efflux carrier component (Gossypium mustelinum)	endoplasmic reticulum
					plasma membrane
					auxin efflux transmembrane transporter activity
					auxin-activated signaling pathway
					auxin efflux
					auxin homeostasis
i07676Gh	Gohir.D11G322300	D11	69533.2	Protein-tyrosine-phosphatase (Gossypium hirsutum)	protein tyrosine/serine/threonine phosphatase activity
					protein dephosphorylation
i20989Gh	Gohir.D11G323100	D11	69695.4	centromere-associated protein E (Gossypium hirsutum)	ATP binding
i20988Gh					microtubule binding
					microtubule motor activity
	Gohir.D11G323100	D11	69695.4		microtubule-based movement
i07793Gh	Gohir.D12G009800	D12	1196.5	protein indeterminate-domain 2-like (Gossypium hirsutum)	nucleus
					DNA-binding transcription factor activity
i07906Gh	Gohir.D12G039800	D12	5874.51	pentatricopeptide repeat-containing protein At1g05600-like (Gossypium hirsutum)	No Prediction
i14119Gh	Gohir.D12G040300	D12	5973.75	proline-rich protein 36-like (Gossypium hirsutum), Uncharacterized protein (Gossypium raimondii)	integral component of membrane
i07910Gh	Gohir.D12G041200	D12	6131	uncharacterized protein LOC107945120 (Gossypium hirsutum)	No Prediction
i27921Gh	Gohir.D12G041300	D12	6148.4	Proline iminopeptidase (Gossypium hirsutum)	Cytoplasm
					aminopeptidase activity
i48614Gh	Gohir.D12G130500	D12	44040.8	heparan-alpha-glucosaminide N-acetyltransferase-like isoform X3 (Gossypium hirsutum)	integral component of membrane
					transferase activity
i08162Gh	Gohir.D12G147300	D12	47186.2	Aldedh domain-containing protein (Gossypium barbadense)	integral component of membrane
					oxidoreductase activity, acting on the aldehyde or oxo group of donors, NAD or NADP as acceptor
i51230Gb	Gohir.D12G148300	D12	47336.3	E3 ubiquitin-protein ligase BOI-like (Gossypium hirsutum)	ligase activity
					metal ion binding
					ubiquitin-protein transferase activity
i08185Gh	Gohir.D12G153600		48443.5	Teosinte glume architecture 1-like (Gossypium australe), SQUAMOSA promoter binding-like transcription factor (Gossypium hirsutum)	nucleus
					DNA binding
					metal ion binding
i21914Gh	Gohir.D12G156200	D12	48927.2	Uncharacterized protein (Gossypium raimondii)	ATP binding
i08217Gh	Gohir.D12G159800	D12	49746.7	Uncharacterized protein (Gossypium mustelinum)	No Prediction
i12950Gh	Gohir.D13G000100	D13	87.55	cytochrome P450 98A2-like (Gossypium hirsutum)	membrane
					heme binding
					Monooxygenase
i12952Gh	Gohir.D13G001200	D13	102.81	Uncharacterized protein (Gossypium mustelinum), UNC93-like protein 1 (Gossypium hirsutum)	integral component of membrane
					transmembrane transporter activity
i12954Gh	Gohir.D13G001500	D13	140.57	UBA domain-containing protein (Gossypium raimondii), homboid-like protein 20 isoform X1 (Gossypium hirsutum)	integral component of membrane
					serine-type endopeptidase activity
i12988Gh	Gohir.D13G010800	D13	997.56	AIG1-type G domain-containing protein (Gossypium raimondii), translocase of chloroplast 159, chloroplastic-like isoform X1 (Gossypium hirsutum)	chloroplast outer membrane
					Single-pass membrane protein
					GTP binding
					hydrolase activity, acting on acid anhydrides
					protein targeting to chloroplast
i13103Gh	Gohir.D13G035400	D13	3805.93	uncharacterized protein LOC107954151 isoform X3 (Gossypium hirsutum)	phosphatidylinositol binding
i63969Gm	Gohir.D13G130700	D13	46527	uncharacterized protein LOC107949030 isoform X1 (Gossypium hirsutum)	No Prediction
i18151Gh	Gohir.D13G235300	D13	64607.6	Uncharacterized protein (Gossypium barbadense)	CCR4-NOT complex
					RNA binding
					ubiquitin-protein transferase activity
i13848Gh	Gohir.D13G236200	D13	64672.3	Uncharacterized protein (Gossypium raimondii), homeobox-leucine zipper protein REVOLUTA-like (Gossypium hirsutum)	nucleus
i13851Gh					DNA binding
					lipid binding
	Gohir.D13G236200	D13	64675.9

## Sheet: Sheet4
	Uncharacterized Proteins			Post Transcription			Enzyme				Post translation
	i02347Gh			i00511Gh			i24394Gh				i03211Gh					Post translational	45
	i02935Gh			i18496Gh, i14751Gh			i32144Gh				i22867Gh					Enzyme	36
	i01016Gh			i02927Gh			i05698Gh				i14899Gh					Post transcriptional	81
	i00629Gh			i14752Gh, i50142Gb, i50141Gb			i08988Gh				i08889Gh					Uncharacterized proteins	52
	i19550Gh			i39378Gh			i38524Gh				i08973Gh						214
	i01632Gh			i12799Gh			i03735Gh				i08976Gh, i08977Gh
	i01770Gh			i25813Gh			i03753Gh				i09896Gh
	i03736Gh, i03737Gh			i00436Gh			i06256Gh				i09635Gh
	i03747Gh			i40717Gh			i06585Gh				i06019Gh
	i03755Gh			i01599Gh			i12254Gh				i07871Gh
	i06252Gh			i03732Gh, i22710Gh			i42365Gh				i13133Gh
	i12162Gh			i43992Gh			i08269Gh				i49771Gh
	i06801Gh			i38191Gh			i24050Gh				i02243Gh, i51350Gb
	i06800Gh			i06005Gh, i06006Gh			i17377Gh				i03020Gh, i03021Gh
	i08300Gh			i43045Gh			i04990Gh				i03022Gh
	i13039Gh			i08618Gh			i14050Gh				i03023Gh, i18509Gh
	i13637Gh			i13014Gh			i09217Gh				i03024Gh, i14786Gh, i03026Gh
	i43468Gh			i13017Gh			i29322Gh				i03027Gh, i03028Gh, i03029Gh
	i03639Gh			i13158Gh			i26620Gh				i20639Gh
	i12581Gh, i12582Gh			i00432Gh			i09683Gh				i12832Gh
	i14272Gh			i13774Gh			i15204Gh				i00113Gh, i12905Gh
	i12818Gh			i13782Gh, i13783Gh			i06565Gh				i44124Gh, i08806Gh
	i09696Gh			i02933Gh			i06567Gh				i18776Gh
	i19729Gh			i15534Gh			i06568Gh				i00970Gh
	i11449Gh			i03389Gh			i06884Gh, i06885Gh, i06886Gh				i06563Gh
	i01294Gh			i12578Gh, i12579Gh, i20152Gh, i12580Gh			i07482Gh				i06880Gh, i06881Gh
	i01747Gh, i01749Gh			i20154Gh, i32278Gh			i07673Gh				i07674Gh
	i02055Gh			i46974Gh			i07676Gh				i12952Gh
	i03854Gh			i00444Gh, i09219Gh, i09221Gh			i27921Gh				i12954Gh
	i04418Gh, i04419Gh, i04420Gh, i04421Gh			i09222Gh, i00443Gh			i48614Gh				i12988Gh
	i15706Gh			i09686Gh			i08162Gh				i57152Gb
	i06420Gh			i09829Gh			i50845Gb				i52966Gb
	i06423Gh			i16786Gh			i53625Gb				i50994Gb
	i11628Gh, i49582Gh			i09832Gh			i51230Gb
	i12228Gh			i09854Gh
	i07910Gh			i01386Gh
	i21914Gh			i01742Gh
	i08217Gh			i01745Gh
	i13103Gh			i26316Gh
	i18151Gh			i04597Gh, i04598Gh, i40107Gh
	i51089Gb			i06329Gh
	i52456Gb			i40193Gh
	i51165Gb			i11894Gh, i17499Gh
	i63969Gm			i12159Gh
				i14264Gh
				i07465Gh, i07466Gh
				i07473Gh
				i20989Gh, i20988Gh
				i07793Gh
				i07906Gh
Post translational	44			i14119Gh
Enzyme	36			i08185Gh
Post transcriptional	77			i12950Gh
Uncharacterized proteins	52			i13848Gh, i13851Gh
	209			i52360Gb
				i50435Gb
				i52080Gb
				i62486Gt
