# Supplementary material for: Alterations in Growth Habit to Channel End-of-Season Perennial Reserves towards Increased Yield and Reduced Regrowth after Defoliation in Upland Cotton (Gossypium hirsutum L.)
Source: Int J Mol Sci. 2023 Sep 16;24(18):14174. doi: 10.3390/ijms241814174 (PMC10532291; doi:10.3390/ijms241814174)
Supplement: Supplementary file 1 [file ijms-24-14174-s001.zip › Supplementary Excel Table S3.xlsx]

## Sheet: Sheet1
Table S3. Pre-miRNA analysis of promoter region and gene bodies of gene family members of the cotton FT, SOC1, FUL, LFY, and AP1 genes. Common matches in the promoter regions and gene bodies of gene family members were noticed. Note: level of similarity set to more than or equal to 90% and e-value = 1e-10.
Gene Id	Gene name	Region	Mature-miRNA	Region	Mature-miRNA				Score
Gohir.A03G071300	FUL	Promoter	No	Gene	No
Gohir.D07G071700	FUL	Promoter	No	Gene	ghr-miR7493, gra-miR8743a,gra-miR8743b, gra-miR8743c, gra-miR8743d, gra-miR8743e				93-115
Gohir.D07G050800	LFY	Promoter	No	Gene	No
Gohir.D07G084400	FUL	Promoter	No	Gene	ghr-miR7502, ghr-miR7584e, ghr-miR7484a, ghr-miR7484b				96-102
Gohir.D08G106300	SOC1	Promoter	No	Gene	No
Gohir.D11G008200	SOC1	Promoter	No	Gene	ghr-miR7484k, ghr-miR7502, ghr-miR7502d, ghr-miR7484g				102-106
Gohir.D11G087800	SOC1	Promoter	No	Gene	No
Gohir.D06G132850	SOC1	Promoter	No	Gene	No
Gohir.A07G046500	LFY	Promoter	No	Gene	No
Gohir.A07G067100	FUL	Promoter	No	Gene	gra-miR8743c, gra-miR8743d, gra-miR8743e, ghr-miR7493, gra-miR8735, ghr-miR7499, ghr-miR7500, ghr-miR8685				93-111
Gohir.A07G079100	FUL	Promoter	No	Gene	ghr-miR7502, gra-7484l				97-102
Gohir.A11G083700	SOC1	Promoter	No	Gene	No
Gohir.A08G227700	FT	Promoter	No	Gene	No
Gohir.A08G097662	AP1	Promoter	gra-miR8709b	Gene	No				93
Gohir.D03G097900	FUL	Promoter	(gra-miR8716)	Gene	No				102
Gohir.A04G145700	AP1	Promoter	No	Gene	No
Gohir.A13G058601	SOC1	Promoter	No	Gene	No
Gohir.A13G085500	AP1	Promoter	No	Gene	No
Gohir.A12G102700	SOC1	Promoter	No	Gene	No
Gohir.D13G084201	SOC1	Promoter	No	Gene	No
Gohir.D13G084400	AP1	Promoter	No	Gene	No
Gohir.D13G087200	SOC1	Promoter	No	Gene	No
Gohir.D04G190200	AP1	Promoter	No	Gene	No
Gohir.D12G081801	SOC1	Promoter	No	Gene	No
Gohir.D12G105900	SOC1	Promoter	No	Gene	No
Gohir.D02G130400	AP1	Promoter	No	Gene	No
Gohir.D02G198000	SOC1	Promoter	No	Gene	No
Gh_LOC107957281	SOC1	Promoter	No	Gene	No
Gohir.D08LOC107909115	FT	Promoter	No	Gene	No

## Sheet: Sheet2
Pre-miRNA analysis of the gene bodies of the eQTL’s, the table contains eQTL’s that have Pre-miRNA in gene bodies. Common matches were noticed among eQTL's.																	stringency
																	60% and above
Gene Id (eQTL)	e-Trait	Region	Pre-miRNA														Similarity/Identity %	e-value cutoff
Gohir.A01G208100	FT, LFY, AP1	Gene	(gra-MIR7484c), (gra-MIR7484j), (gra-MIR7484e), (gra-MIR8637), (gra-MIR7484k), (ghr-MIR7484b), (gra-MIR8647), (ghr-MIR7484a), (gra-MIR7502c), (gra-MIR8744), (gra-MIR8739), (ghr-MIR7502)														maximum 73.47	10
Gohir.A03G196200	AP1	Gene	(gra-MIR8637), (gra-MIR7484c)
Gohir.A03G204300	FUL	Gene	(gra-MIR8763), (gra-MIR8732)														max 75.83
Gohir.A05G086400	LFY	Gene	(gra-MIR5207)
Gohir.A06G017500	FUL, SOC1	Gene	(gra-MIR7484l), (gra-MIR7484c), (gra-MIR8637), (gra-MIR7484f), (gra-MIR8739), (ghr-MIR7488), (gra-MIR8744), (gra-MIR7484e), (ghr-MIR7484a), (gra-MIR7484n), (gra-MIR8779)														max 79.03
Gohir.A07G079400	SOC1	Gene	(gra-MIR8663a), (gra-MIR8778)
Gohir.A08G004600	FUL	Gene	(gra-MIR8637), (gra-MIR7484c), (gra-MIR7484f), (gra-MIR7484l), (ghr-MIR7488), (gra-MIR7484o), (gra-MIR8650), (gra-MIR7484g), (gra-MIR8739), (gra-MIR7484n)														73.03
Gohir.A08G005800	SOC1	Gene	(gra-MIR8668), (gra-MIR8663b), (gra-MIR8743b)
Gohir.A08G007500	FUL	Gene	(gra-MIR7484e), (ghr-MIR7484a), (gra-MIR7484j), (gra-MIR7484m), (gra-MIR7484k), (gra-MIR8744), (gra-MIR8647), (ghr-MIR7484b), (gra-MIR7484o), (gra-MIR8637), (gra-MIR7484h), (gra-MIR7484c),														74.75
Gohir.A08G034500	SOC1	Gene	(gra-MIR8730), (gra-MIR8732)														73.75
Gohir.A09G226800	AP1	Gene	(gra-MIR7484c), (gra-MIR8637), (gra-MIR7484e), (ghr-MIR7484a), (gra-MIR7484j), (gra-MIR7484m), (ghr-MIR7488), (gra-MIR7484k), (gra-MIR8744), (ghr-MIR7484b)														72.26
Gohir.A11G028500	FUL	Gene	(ghr-MIR7487)
Gohir.A12G042200	FUL	Gene	(gra-MIR8732)
Gohir.A12G247400	SOC1	Gene	(gra-MIR8764), (gra-MIR8637), (gra-MIR8739)														73.42
Gohir.A12G248400	FT	Gene	(gra-MIR8709a), (gra-MIR8710b), (gra-MIR8710a)														75.25
Gohir.A12G250300	LFY	Gene	(gra-MIR8743c), (gra-MIR8743a), (gra-MIR8709a), (gra-MIR8743e), (gra-MIR8743b), (gra-MIR8709c), (gra-MIR8709b), (gra-MIR8743d)														74.88
Gohir.A13G017400	FUL	Gene	(gra-MIR7484c), (ghr-MIR7488), (gra-MIR8739), (gra-MIR7484m), (gra-MIR7484h), (gra-MIR7484f), (ghr-MIR7502), (gra-MIR7502f), (gra-MIR7484n),														71.31
Gohir.A13G221500	AP1	Gene	(gra-MIR8637), (gra-MIR7484c), (gra-MIR7484l), (gra-MIR7484f), (gra-MIR8650), (ghr-MIR7488), (gra-MIR7484m), (gra-MIR7484e), (gra-MIR8744), (gra-MIR7502f),														72.44
Gohir.A13G221801	SOC1	Gene	(gra-MIR5207)														74.04
Gohir.D01G018000	AP1	Gene	(gra-MIR8648)
Gohir.D01G214600	FT, LFY, SOC1	Gene	(gra-MIR8637), (gra-MIR7484c), (gra-MIR7484e), (gra-MIR7484m). (ghr-MIR7484a), (gra-MIR7484k), (ghr-MIR7488), (gra-MIR7484j), (gra-MIR8744), (gra-MIR8739)														74.26
Gohir.D02G025101	SOC1	Gene	(gra-MIR8690)
Gohir.D03G162700	AP1	Gene	(gra-MIR8648)
Gohir.D06G008000	SOC1	Gene	(gra-MIR8733), (gra-MIR8732), (aly-MIR408), (gra-MIR8640)
Gohir.D06G215500	AP1	Gene	(gra-MIR8739), (gra-MIR8637), (gra-MIR7484c), (gra-MIR7484n), (gra-MIR7484l), (gra-MIR7484f), (gra-MIR8650), (ghr-MIR7488), (gra-MIR7584e), (gra-MIR7484h)														81.77
Gohir.D07G010500	AP1, FT	Gene	(gra-MIR8637), (gra-MIR7484c), (gra-MIR7484e), (gra-MIR7484m), (ghr-MIR7484a), (gra-MIR8744), (gra-MIR7484f), (ghr-MIR7488), (gra-MIR7484k), (gra-MIR7484j), (gra-MIR8764)														76.8
Gohir.D07G123466	SOC1	Gene	(ghr-MIR7501)
Gohir.D07G123800	AP1	Gene	(gra-MIR8763), (gra-MIR8732)
Gohir.D07G124200	SOC1	Gene	(gra-MIR8773)
Gohir.D08G216700	FT, LFY, FUL, AP1	Gene	(gra-MIR8707), (gra-MIR8743c), (gra-MIR8743d)
Gohir.D09G224100	FT	Gene	(gra-MIR7484c), (gra-MIR7584e), (gra-MIR8739)
Gohir.D10G243500	FUL1	Gene	(gra-MIR8637), (gra-MIR7484c), (ghr-MIR7488), (gra-MIR8739), (mtr-MIR2088), (gra-MIR7584e), (gra-MIR8650), (gra-MIR7484f)
Gohir.D11G322000	LFY	Gene	(ghr-MIR7490), (gra-MIR8709c), (gra-MIR8709a), (gra-MIR8658)
Gohir.D11G322100	LFY	Gene	(gra-MIR7484c)
Gohir.D11G322300	LFY	Gene	(gra-MIR8696), (gra-MIR8778)
Gohir.D11G323100	AP1, LFY	Gene	(ghr-MIR7509), (ghr-MIR7493), (gra-MIR8649), (gra-MIR8663b)														82.05
Gohir.D12G040300	AP1, LFY	Gene	(gra-MIR8773)
Gohir.D13G010800	AP1, FT, LFY	Gene	(gra-MIR8739), (ghr-MIR7488), (gra-MIR7484c). (gra-MIR7484m). (gra-MIR7484f), (gra-MIR7584e), (gra-MIR8650)
Gohir.D13G235300	AP1	Gene	(gra-MIR8637), (gra-MIR7484c), (ghr-MIR7484a), (gra-MIR7484j), (gra-MIR7484e), (gra-MIR7484k), (ghr-MIR7488), (gra-MIR7484m), (gra-MIR7584e), (gra-MIR8739)
Gohir.D13G236200	LFY	Gene	(gra-MIR7484j), (gra-MIR7484k), (gra-MIR7484c), (gra-MIR7484m), (gra-MIR8744), (gra-MIR8637), (gra-MIR8647), (gra-MIR8743c), (gra-MIR7484e), (gra-MIR8668)
