# Supplementary material for: Alterations in Growth Habit to Channel End-of-Season Perennial Reserves towards Increased Yield and Reduced Regrowth after Defoliation in Upland Cotton (Gossypium hirsutum L.)
Source: Int J Mol Sci. 2023 Sep 16;24(18):14174. doi: 10.3390/ijms241814174 (PMC10532291; doi:10.3390/ijms241814174)
Supplement: Supplementary file 1 [file ijms-24-14174-s001.zip › Supplementary Excel Table S5.xlsx]

## Sheet: Sheet1
	Table S5. CpG Island in the gene bodies of eQTLs.
Marker ID	Gene ID	Sub-Genome	Gene name	Position on genome (kb)	Length (kb)	Region	Gene Length (bp)	CpG island	CpG Island length (bp)
i02347Gh	Gohir.A01G046900	A01	FUL	4512.79	4.535	Gene	4536	No
i00511Gh	Gohir.A01G205600	A01	FUL	116604	3.886	Gene	3887	No
i18496Gh	Gohir.A01G208100	A01	AP1, FT, LFY	117051	3.248	Gene	3249	No
i14751Gh	Gohir.A01G208100	A01	AP1	117052	3.248	Gene
i02927Gh	Gohir.A01G208700	A01	AP1, FT, LFY	117196	2.667	Gene	2668	No
i14752Gh	Gohir.A01G209400	A01	AP1, FT	117255	12.639	Gene	5888	No
i50142Gb	Gohir.A01G209400	A01	AP1	117255	12.639	Gene
i50141Gb	Gohir.A01G209400	A01	AP1	117255	12.639	Gene
i14752Gh	Gohir.A01G209500	A01	AP1, FT	117255	3.386	Gene	3387	No
i50142Gb	Gohir.A01G209500	A01	AP1	117255	3.386	Gene
i50141Gb	Gohir.A01G209500	A01	AP1	117255	3.386	Gene
i02935Gh	Gohir.A01G210200	A01	FT	117365	3.562	Gene	3563	No
i01016Gh	Gohir.A02G054000	A02	AP1	8109.54	3.227	Gene	3228	No
i24394Gh	Gohir.A02G054200	A02	AP1	8175.84	3.388	Gene	3389	No
i32144Gh	Gohir.A02G102700	A02	FT	47861.3	3.428	Gene	3429	No
i03211Gh	Gohir.A02G147200	A02	SOC1	104342	4.603	Gene	4604	No
i22867Gh	Gohir.A03G041800	A03	FT	8596.8	3.804	Gene	3582	No
i14899Gh	Gohir.A03G043000	A03	SOC1	8841.41	2.265	Gene	2266	No
i39378Gh	Gohir.A03G043700	A03	FT, FUL	8987.09	2.529	Gene	2530	No
i05698Gh	Gohir.A03G196200	A03	AP1, LFY	111965	4.868	Gene	4236	No
i00629Gh	Gohir.A03G204300	A03	FT, SOC1	112596	2.127	Gene	2128	Yes	Length 263 (389..651), Length 299 (669..967)
i12799Gh	Gohir.A04G111200	A04	SOC1	84080.4	8.425	Gene	8425	Yes	Length 487 (72..558)
i08889Gh	Gohir.A05G031400	A05	SOC1	3169.57	2.752	Gene	2753	No
i08973Gh	Gohir.A05G049700	A05	AP1	5078.64	3.272	Gene	3273	No
i25813Gh	Gohir.A05G049800	A05	AP1	5096.69	13.675	Gene	13676	No
i08976Gh	Gohir.A05G050600	A05	AP1	5161.25	3.448	Gene	3447	No
i08977Gh	Gohir.A05G050600	A05	AP1	5161.4	3.448	Gene
i08988Gh	Gohir.A05G051800	A05	AP1	5276.66	2.977	Gene	2978	No
i19550Gh	Gohir.A05G086400	A05	AP1	8303.43	3.669	Gene	3670	No
i09896Gh	Gohir.A05G271500	A05	SOC1	31297	5.092	Gene	5093	No
i00436Gh	Gohir.A05G369300	A05	AP1, FT, LFY	102436	7.89	Gene	7891	No
i40717Gh	Gohir.A05G405950	A05	AP1, FT	109892	13.989	Gene	13990	No
i38524Gh	Gohir.A06G017500	A06	FUL, SOC1	1701.38	7.238	Gene	6938	No
i01599Gh	Gohir.A07G079400	A07	FT, SOC1	12298	3.572	Gene	3573	No
i01632Gh	Gohir.A07G087500	A07	LFY	14915.2	3.298	Gene	3299	No
i01770Gh	Gohir.A07G125600	A07	LFY	26446.7	7.12	Gene	7121	No
i09635Gh	Gohir.A07G219200	A07	FUL	97004.6	0.933	Gene	934	Yes	Length 246 (186..431)
i03732Gh	Gohir.A08G004600	A08	FUL	742.02	6.088	Gene	6089	Yes	Length 209 (980..1188)
i22710Gh	Gohir.A08G004600	A08	FUL	743.79	6.088	Gene
i03735Gh	Gohir.A08G004800	A08	FUL	759.91	1.169	Gene	1170	No
i03736Gh	Gohir.A08G004900	A08	FUL	769.8	7.571	Gene	7568	Yes	Length 268 (6867..7134)
i03737Gh	Gohir.A08G004900	A08	FUL	774.16	7.571	Gene
i03747Gh	Gohir.A08G005800	A08	FUL	813.93	2.856	Gene	2857	No
i03753Gh	Gohir.A08G007100	A08	FUL	930.17	12.283	Gene	12284	Yes	Length 262 (541..802)
i03755Gh	Gohir.A08G007500	A08	FUL	958.47	2.972	Gene	2973	Yes	Length 227 (2237..2463)
i43992Gh	Gohir.A08G034500	A08	FT	4354.25	1.807	Gene	1808	No
i38191Gh	Gohir.A09G038700	A09	AP1	29736.4	15.865	Gene	15866	No
i06005Gh	Gohir.A09G070800	A09	LFY	59985.8	4.69	Gene	4691	No
i06006Gh	Gohir.A09G070800	A09	AP1, LFY	59986.9	4.69	Gene
i06019Gh	Gohir.A09G074900	A09	AP1	60864.5	6.64	Gene	6641	No
i06252Gh	Gohir.A09G148600	A09	LFY	75076.5	1.337	Gene	1338	Yes	Length 442 (50..491)
i06256Gh	Gohir.A09G148800	A09	LFY	75086.2	3.019	Gene	3020	No
i06585Gh	Gohir.A09G226800	A09	AP1	83422.9	3.089	Gene	3090	No
i12162Gh	Gohir.A10G201200	A10	LFY	110251	4.708	Gene	4709	No
i12254Gh	Gohir.A10G222900	A10	FUL	114982	4.484	Gene	4485	Yes	Length 638 (55..692)
i06801Gh	Gohir.A11G028200	A11	FUL	2795.45	5.132	Gene	5133	Yes	Length 244 (4616..4859)
i06800Gh	Gohir.A11G028500	A11	FUL	2812.27	4.21	Gene	4211	No
i42365Gh	Gohir.A11G165200	A11	AP1, FT	22620.3	5.613	Gene	5614	Yes	Length 216 (418..633)
i43045Gh	Gohir.A12G042200	A12	FUL	7628.37	8.281	Gene	8282	No
i07871Gh	Gohir.A12G042300	A12	FUL	7704.69	6.509	Gene	6510	No
i08269Gh	Gohir.A12G169900	A12	FUL	95894.7	4.28	Gene	4281	No
i27042Gh	Gohir.A12G176500	A12	AP1	97407	5.552	Gene	5553	No
i08300Gh	Gohir.A12G176500	A12	AP1	97407.3	5.552	Gene
i52360Gb	Gohir.A12G240200	A12	AP1	105903	2.292	Gene	2293	No
i50845Gb	Gohir.A12G247400	A12	FT, FUL, LFY, SOC1	106533	2.124	Gene	2125	Yes	Length 303 (150..452)
i51089Gb	Gohir.A12G247500	A12	FT, FUL, LFY, SOC1	106536	2.512	Gene	7568	Yes	Length 268 (6867..7134)
i57152Gb	Gohir.A12G247800	A12	FT, FUL, LFY, SOC1	106558	9.866	Gene	9867	No
i50435Gb	Gohir.A12G248400	A12	FT	106611	4.562	Gene	4563	No
i53625Gb	Gohir.A12G248700	A12	FT	106622	3.616	Gene	3617	Yes	Length 239 (260..498)
i52966Gb	Gohir.A12G249500	A12	FT	106689	1.424	Gene	1425	No
i50994Gb	Gohir.A12G250100	A12	FT, FUL, LFY, SOC1	106757	2.082	Gene	2083	Yes	Length 248 (221..468)
i08618Gh	Gohir.A12G250300	A12	LFY	106762	4.147	Gene	4148	No
i13014Gh	Gohir.A13G017400	A13	FT	2062.74	2.027	Gene	2028	No
i13017Gh	Gohir.A13G017500	A13	FT	2066.77	3.128	Gene	2799	No
i52456Gb	Gohir.A13G024600	A13	FUL	2911	8.792	Gene	8793	Yes	Length 249 (431..679)
i13039Gh	Gohir.A13G024700	A13	FUL	2912.55	2.548	Gene	2549	No
i13133Gh	Gohir.A13G046000	A13	FUL	5882.97	5.866	Gene	5867	Yes	Length 220 (517..736), Length 254 (759..1012)
i24050Gh	Gohir.A13G048600	A13	SOC1	6473.82	3.678	Gene	3679	No
i49771Gh	Gohir.A13G048700	A13	FUL	6478.39	2.344	Gene	2345	No
i13158Gh	Gohir.A13G050400	A13	FT, LFY	7064.23	4.03	Gene	4031	No
i17377Gh	Gohir.A13G179300	A13	AP1	105678	2.83	Gene	2831	No
i13637Gh	Gohir.A13G184100	A13	LFY	106006	3.908	Gene	3909	No
i00432Gh	Gohir.A13G211600	A13	AP1	109462	2.051	Gene	2052	Yes	Length 244 (51..294)
i13774Gh	Gohir.A13G221500	A13	AP1, FT, SOC1	110430	3.318	Gene	3319	No
i13782Gh	Gohir.A13G221801	A13	AP1, FT, LFY, SOC1	110472	3.882	Gene	3883	No
i13783Gh	Gohir.A13G221801	A13	AP1, FT, LFY, SOC1	110472	3.882	Gene
i02243Gh	Gohir.D01G018000	D01	LFY	1515.36	6.832	Gene	6833	No
i51350Gb	Gohir.D01G018800	D01	FT, LFY	1596.93	5.493	Gene
i02933Gh	Gohir.D01G198900	D01	SOC1	62951.2	2.597	Gene	2598	No
i03020Gh	Gohir.D01G214500	D01	FT, LFY, SOC1	64541.7	3.648	Gene	3649	Yes	Length 227 (193..419)
i03021Gh	Gohir.D01G214500	D01	FT, LFY, SOC1	64542.2	3.648	Gene
i03022Gh	Gohir.D01G214500	D01	FT, LFY, SOC1	64542.7	3.648	Gene
i03023Gh	Gohir.D01G214600	D01	FT, LFY, SOC1	64546.9	4.39	Gene	4391	No
i18509Gh	Gohir.D01G214600	D01	FT, LFY, SOC1	64548.9	4.39	Gene
i03024Gh	Gohir.D01G214700	D01	FT, LFY, SOC1	64551.6	8.148	Gene	8149	No
i14786Gh	Gohir.D01G214700	D01	FT, LFY, SOC1	64556.3	8.148	Gene
i03026Gh	Gohir.D01G214700	D01	FT, LFY, SOC1	64558	8.148	Gene
i03027Gh	Gohir.D01G214800	D01	FT, LFY, SOC1	64564.1	1.863	Gene	1864	Yes	Length 310 (303..612)
i03028Gh	Gohir.D01G214800	D01	FT, LFY, SOC1	64564.5	1.863	Gene
i03029Gh	Gohir.D01G214800	D01	FT, LFY, SOC1	64564.9	1.863	Gene
i43468Gh	Gohir.D02G025101	D02	FUL	3085	8.172	Gene	8172	No
i04990Gh	Gohir.D02G032100	D02	SOC1	4185.05	6.456	Gene	6457	No
i20639Gh	Gohir.D02G170200	D02	FT	63404.1	0.843	Gene	844	No
i15534Gh	Gohir.D02G182000	D02	AP1	66075.9	8.024	Gene	8023	No
i14050Gh	Gohir.D02G214200	D02	FUL	70290.9	4.516	Gene	4517	Yes	Length 202 (472..673), Length 451 (711..1161)
i03389Gh	Gohir.D03G111600	D03	FUL, SOC1	43801.1	3.252	Gene	3253	Yes	Length 239 (125..363)
i03639Gh	Gohir.D03G162700	D03	SOC1	53109.6	0.656	Gene	657	No
i52080Gb	Gohir.D04G004800	D04	FT, FUL	1026.46	12.345	Gene	12344	No
i12578Gh	Gohir.D04G047400	D04	FUL	7847.82	5.367	Gene	5368	No
i12579Gh	Gohir.D04G047400	D04	FUL	7848.22	5.367	Gene
i20152Gh	Gohir.D04G047400	D04	FUL	7850.54	5.367	Gene
i12580Gh	Gohir.D04G047400	D04	FUL	7851.23	5.367	Gene
i20154Gh	Gohir.D04G047500	D04	FUL	7873.42	5.778	Gene	5779	No
i32278Gh	Gohir.D04G047500	D04	FUL	7875.13	5.778	Gene
i46974Gh	Gohir.D04G047700	D04	FUL	7889.46	1.56	Gene	1561	No
i12581Gh	Gohir.D04G047900	D04	FUL	7911.47	1.425	Gene	1426	No
i12582Gh	Gohir.D04G047900	D04	FUL	7912.19	1.425	Gene
i14272Gh	Gohir.D04G138000	D04	FT	50358.7	3.215	Gene	3216	No
i12818Gh	Gohir.D04G155500	D04	AP1	53824.9	1.495	Gene	1496	Yes	Length 349 (509..857)
i12832Gh	Gohir.D04G158300	D04	AP1, FUL, LFY	54211.9	0.897	Gene	898	No
i00113Gh	Gohir.D04G175300	D04	FUL	56125.8	3.419	Gene	3420	No
i12905Gh	Gohir.D04G175300	D04	FUL	56126.1	3.419	Gene
i44124Gh	Gohir.D05G008700	D05	FUL	803.08	3.137	Gene	3138	Yes	Length 279 (198..476)
i08806Gh	Gohir.D05G008700	D05	FUL	805.77	3.137	Gene
i09217Gh	Gohir.D05G103500	D05	AP1	8721.05	7.238	Gene	7239	No
i00444Gh	Gohir.D05G103600	D05	AP1	8726.19	4.14	Gene	4141	No
i09219Gh	Gohir.D05G103600	D05	AP1	8726.63	4.14	Gene
i09221Gh	Gohir.D05G103600	D05	AP1	8728.72	4.14	Gene
i09222Gh	Gohir.D05G103700	D05	AP1	8730.32	3.541	Gene	3542	No
i00443Gh	Gohir.D05G103700	D05	AP1	8730.7	3.541	Gene
i29322Gh	Gohir.D05G195200	D05	FT	17327.2	4.241	Gene	4242	No
i26620Gh	Gohir.D05G195250	D05	FT	17338.6	2.805	Gene	2806	No
i09683Gh	Gohir.D05G227250	D05	SOC1	20609.5	2.044	Gene	2045	No
i09686Gh	Gohir.D05G227600	D05	LFY, SOC1	20636.2	1.168	Gene	1169	Yes	Length 466 (452..917)
i09696Gh	Gohir.D05G229500	D05	FT, FUL, LFY, SOC1	20862	8.532	Gene	8533	Yes	Length 265 (3576..3840), Length 224 (8071..8294)
i09829Gh	Gohir.D05G264800	D05	FT	25666.2	0.862	Gene	863	Yes	Length 217 (333..549)
i16786Gh	Gohir.D05G265100	D05	FT2	25708.1	2.192	Gene	2193	Yes	Length 258 (1362..1619)
i09832Gh	Gohir.D05G265600	D05	FT	25738.1	4.159	Gene	4160	No
i09832Gh	Gohir.D05G265700	D05	AP1	26161.6	3.138	Gene	3139	No
i09854Gh	Gohir.D05G267800	D05	AP1	26161.6	2.56	Gene	2561	No
i19729Gh	Gohir.D06G008000	D06	LFY	857.68	6.325	Gene	6326	No
i11449Gh	Gohir.D06G215500	D06	AP1	66313.1	2.553	Gene	2554	No
i01294Gh	Gohir.D07G010500	D07	AP1, FT	1210.03	3.386	Gene	3387	No
i01386Gh	Gohir.D07G030400	D07	AP1	3244.54	2.123	Gene	2124	No
i01742Gh	Gohir.D07G122900	D07	AP1	18224.2	1.193	Gene	1194	Yes	Length 255 (51..305)
i62486Gt	Gohir.D07G123466	D07	AP1	18306.5	2.165	Gene	2166	No
i01745Gh	Gohir.D07G123700	D07	AP1	18397.5	6.436	Gene	6437	No
i01747Gh	Gohir.D07G123800	D07	AP1	18412.1	4.487	Gene	4488	No
i01749Gh	Gohir.D07G123800	D07	AP1	18412.5	4.487
i51165Gb	Gohir.D07G124200	D07	AP1	18559.2	10.945	Gene	10946	No
i26316Gh	Gohir.D07G205500	D07	FUL	54185.5	3.634	Gene	3635	Yes	Length 333 (57..389), Length 310 (426..735)
i02055Gh	Gohir.D07G205800	D07	FUL, SOC1	54208.3	3.335	Gene	3336	No
i03854Gh	Gohir.D08G034800	D08	FUL	2796.09	4.841	Gene	4842	Yes	Length 320 (213..532)
i18776Gh	Gohir.D08G157500	D08	AP1	51878.2	2.842	Gene	2753	Yes	Length 206 (73..278)
i04418Gh	Gohir.D08G176000	D08	FT	56180.8	2.632	Gene	2464	No
i04419Gh	Gohir.D08G176000	D08	FT	56182.3	2.632	Gene
i04420Gh	Gohir.D08G176000	D08	FT	56182.5	2.632	Gene
i04421Gh	Gohir.D08G176000	D08	FT	56182.8	2.632	Gene
i04597Gh	Gohir.D08G216700	D08	FT, LFY	63532.8	17.55	Gene	17551	No
i04598Gh	Gohir.D08G216700	D08	FT, LFY	63535.7	17.55	Gene
i40107Gh	Gohir.D08G216700	D08	AP1, FT, FUL, LFY	63547.8	17.55	Gene
i15204Gh	Gohir.D08G217500	D08	AP1, FT, FUL, LFY	63737.6	2.227	Gene	2228	No
i15706Gh	Gohir.D09G092800	D09	SOC1	37480.8	1.465	Gene	1466	Yes	Length 344 (510..853)
i06329Gh	Gohir.D09G154700	D09	AP1, LFY	46033	0.757	Gene	758	No
i00970Gh	Gohir.D09G156400	D09	AP1, LFY, SOC1	46148.8	2.376	Gene	2377	No
i06420Gh	Gohir.D09G181300	D09	AP1, LFY	48798.3	7.405	Gene	7406	No
i06423Gh	Gohir.D09G181500	D09	AP1, LFY	48814	1.174	Gene	1175	No
i06563Gh	Gohir.D09G223600	D09	AP1	52216.9	4.745	Gene	4746	No
i06565Gh	Gohir.D09G223700	D09	FUL, SOC1	52235.7	1.376	Gene	1377	Yes	Length 257 (49..305), Length 316 (379..694)
i06567Gh	Gohir.D09G224100	D09	FUL, SOC1	52287.2	3.354	Gene	3355	No
i06568Gh	Gohir.D09G224300	D09	FUL, SOC1	52305.6	7.409	Gene	7410	No
i11628Gh	Gohir.D10G039100	D10	LFY	3412.35	6.695	Gene	6696	No
i49582Gh	Gohir.D10G039100	D10	LFY	3413.22	6.695	Gene
i40193Gh	Gohir.D10G058500	D10	AP1	5647.39	33.233	Gene	33234	No
i11894Gh	Gohir.D10G122800	D10	AP1, LFY	21286.7	5.279	Gene	5280	No
i17499Gh	Gohir.D10G122800	D10	AP1, LFY	21286.8	5.279	Gene
i12159Gh	Gohir.D10G209000	D10	LFY	60306.7	4.735	Gene	4736	No
i12228Gh	Gohir.D10G228900	D10	FT	64170.7	3.377	Gene	3378	No
i14264Gh	Gohir.D10G243500	D10	FUL	65610	3.921	Gene	3922	Yes	Length 250 (327..576), Length 264 (3201..3464)
i06880Gh	Gohir.D11G055600	D11	SOC1	4854.25	3.417	Gene	3418	No
i06881Gh	Gohir.D11G055600	D11	SOC1	4855.61	3.417	Gene
i06884Gh	Gohir.D11G057600	D11	FT	4980.05	4.277	Gene	4278	Yes
i06885Gh	Gohir.D11G057600	D11	FT, FUL, SOC1	4981.48	4.277	Gene			Length 305 (2846..3150)
i06886Gh	Gohir.D11G057600	D11	FT, FUL, SOC1	4982.07	4.277	Gene
i07465Gh	Gohir.D11G267900	D11	AP1, LFY	59734.8	8.053	Gene	7835	No
i07466Gh	Gohir.D11G267900	D11	AP1, LFY	59735	8.053	Gene
i07473Gh	Gohir.D11G268700	D11	FT	59806.4	2.616	Gene	2617	No
i07482Gh	Gohir.D11G273000	D11	FT	60738.7	2.714	Gene	2712	No
i07673Gh	Gohir.D11G322000	D11	LFY	69499.2	8.116	Gene	8117	No
i07674Gh	Gohir.D11G322100	D11	LFY	69505.2	3.685	Gene	3686	No
i07676Gh	Gohir.D11G322300	D11	LFY	69533.2	5.573	Gene	5574	No
i20989Gh	Gohir.D11G323100	D11	AP1, LFY	69695.4	19.932	Gene	19933	No
i20988Gh	Gohir.D11G323100	D11	AP1, LFY	69695.4	19.932	Gene
i07793Gh	Gohir.D12G009800	D12	SOC1	1196.5	4.839	Gene	2631	No
i07906Gh	Gohir.D12G039800	D12	AP1, LFY	5874.51	5.557	Gene	5558	No
i14119Gh	Gohir.D12G040300	D12	AP1, LFY	5973.75	4.378	Gene	4379	No
i07910Gh	Gohir.D12G041200	D12	AP1, LFY	6131	2.209	Gene	2210	No
i27921Gh	Gohir.D12G041300	D12	AP1	6148.4	2.948	Gene	2949	No
i27921Gh	Gohir.D12G041400	D12	FUL	44040.8	4.141	Gene	4142	No
i48614Gh	Gohir.D12G130500	D12	FUL	44040.8	6.545	Gene	6546	No
i08162Gh	Gohir.D12G147300	D12	FT	47186.2	4.102	Gene	4103	No
i51230Gb	Gohir.D12G148300	D12	FUL, SOC1	47336.3	3.827	Gene	3828	No
i08185Gh	Gohir.D12G153600	D12	FUL, SOC1	48443.5	3.811	Gene	2368	No
i21914Gh	Gohir.D12G156200	D12	FUL, SOC1	48927.2	4.955	Gene	4956	No
i08217Gh	Gohir.D12G159800	D12	FT, FUL, SOC1	49746.7	0.676	Gene	677	Yes
i12950Gh	Gohir.D13G000100	D13	AP1	87.55	4.279	Gene	4280	No	Length 399 (51..449)
i12952Gh	Gohir.D13G001200	D13	AP1	102.81	1.892	Gene	1893	No
i12954Gh	Gohir.D13G001500	D13	AP1	140.57	12.42	Gene	12421	No
i12988Gh	Gohir.D13G010800	D13	AP1, FT, LFY	997.56	5.492	Gene	5493	No
i13103Gh	Gohir.D13G035400	D13	LFY	3805.93	7.061	Gene	7062	No
i63969Gm	Gohir.D13G130700	D13	FT, FUL	46527	6.155	Gene	6156	No
i18151Gh	Gohir.D13G235300	D13	AP1	64607.6	7.429	Gene	7430	No
i13848Gh	Gohir.D13G236200	D13	LFY	64672.3	8.83	Gene	8831	No
i13851Gh	Gohir.D13G236200	D13	LFY	64675.9	8.83	Gene

## Sheet: Sheet2
Table 2.5. CpG island in the 1Kb upstream promoter and gene bodies of gene family members of five flowering time and meristem identity genes.
Gene Id	Gene name	Sequence Length (bp)	Region	CpG Island	Region	CpG Island	Sequence Length (bp)	CpG Island Length
Gohir.A03G071300	FUL	1000	Promoter	No	Gene	No	6220
Gohir.D07G071700	FUL	1000	Promoter	No	Gene	No	18571
Gohir.D07G050800	LFY	1000	Promoter	No	Gene	Yes	4413	338 (968-1305), 300 (3873-4172)
Gohir.D07G084400	FUL	1000	Promoter	No	Gene	No	5390
Gohir.D08G106300	SOC1	1000	Promoter	No	Gene	No	1459
Gohir.D11G008200	SOC1	1000	Promoter	No	Gene	No	6600
Gohir.D11G087800	SOC1	1000	Promoter	No	Gene	No	6006
Gohir.D06G132850	SOC1	1000	Promoter	No	Gene	No	2041
Gohir.A07G046500	LFY	1000	Promoter	No	Gene	Yes	4515	336 (977-1312), 299(3915-4213)
Gohir.A07G067100	FUL	1000	Promoter	No	Gene	No	19508
Gohir.A07G079100	FUL	1000	Promoter	No	Gene	No	5398
Gohir.A11G083700	SOC1	1000	Promoter	No	Gene	No	4394
Gohir.A08G227700	FT	1000	Promoter	No	Gene	No	3351
Gohir.A08G097662	AP1	1000	Promoter	No	Gene	No	3598
Gohir.D03G097900	FUL	1000	Promoter	No	Gene	No	5881
Gohir.A04G145700	AP1	1000	Promoter	No	Gene	No	3988
Gohir.A13G058601	SOC1	1000	Promoter	No	Gene	No	195
Gohir.A13G085500	AP1	1000	Promoter	No	Gene	No	5113
Gohir.A12G102700	SOC1	1000	Promoter	No	Gene	No	5154
Gohir.D13G084201	SOC1	1000	Promoter	No	Gene	No	468
Gohir.D13G084400	AP1	1000	Promoter	No	Gene	No	5415
Gohir.D13G087200	SOC1	1000	Promoter	No	Gene	No	5681
Gohir.D04G190200	AP1	1000	Promoter	No	Gene	No	4143
Gohir.D12G081801	SOC1	1000	Promoter	No	Gene	No	988
Gohir.D12G105900	SOC1	1000	Promoter	No	Gene	No	5227
Gohir.D02G130400	AP1	1000	Promoter	No	Gene	No	4015
Gohir.D02G198000	SOC1	1000	Promoter	No	Gene	No	3294
Gohir.LOC107957281	SOC1	1000	Promoter	No	Gene	No	4460
Gohir.D08LOC107909115	FT	1000	Promoter	No	Gene	No	3517
